# Supplementary material for: Lactulose-Induced Transcriptional Reprogramming and Repression of Persistence-Associated Phenotypes in Non-Typhoidal Salmonella enterica
Source: Pathogens. 2026 Jun 1;15(6):592. doi: 10.3390/pathogens15060592 (PMC13304739; doi:10.3390/pathogens15060592)
Supplement: Supplementary file 1 [file pathogens-15-00592-s001.zip]

Archive with 5 entries (3 files):
- pathogens-4323049-supplementary/
- pathogens-4323049-supplementary/Supplementary files/
- pathogens-4323049-supplementary/Supplementary files/Supplementary File S1_DE genes.xlsx
- pathogens-4323049-supplementary/Supplementary files/Supplementary File S2_COG functional categories of differentially expressed genes.xlsx
- pathogens-4323049-supplementary/Supplementary files/Supplementary Video S1_Lactulose-induced motility suppression.pptx
