# Supplementary material for: Lactulose-Induced Transcriptional Reprogramming and Repression of Persistence-Associated Phenotypes in Non-Typhoidal Salmonella enterica
Source: Pathogens. 2026 Jun 1;15(6):592. doi: 10.3390/pathogens15060592 (PMC13304739; doi:10.3390/pathogens15060592)
Supplement: Supplementary file 1 [file pathogens-15-00592-s001.zip › pathogens-4323049-supplementary/Supplementary files/Supplementary File S2_COG functional categories of differentially expressed genes.xlsx]

## Sheet: Upregulated
#category	term ID	term description	observed gene count	background gene count	strength	signal	false discovery rate	matching proteins in my network (IDs)	matching proteins in my network (labels)
GO Process	GO:0009056	Catabolic process	102	345	0.21	0.36	0.0103	99287.STM0018,99287.STM0102,99287.STM0103,99287.STM0104,99287.STM0309,99287.STM0367,99287.STM0368,99287.STM0370,99287.STM0371,99287.STM0494,99287.STM0683,99287.STM0684,99287.STM0775,99287.STM0776,99287.STM0787,99287.STM0788,99287.STM0935,99287.STM1205,99287.STM1303,99287.STM1304,99287.STM1305,99287.STM1306,99287.STM1307,99287.STM1317,99287.STM1318,99287.STM1326,99287.STM1356,99287.STM1446,99287.S…	STM0018,araA,araB,araC,yafH,prpR,prpB,prpD,prpE,ushA,nagA,nagB,galT,galE,hutI,hutG,poxB,ycfF,astC,astA,astD,astB,astE,celG,katE,pfkB,ydiO,ydhH,STM1558,STM1559,adhP,ydcW,STM1795,treA,dadA,fadD,STM2176,preT,yeiA,yfaW,yfcX,yfcY,glk,STM2406,eutL,eutC,eutB,eutA,eutH,hmpA,glaH,ygaF,gabD,gabT,csrA,mltB,yqeF,speA,STM3132,uxuA,STM3136,uxaC,yqhE,oat,fadH,yhaN,garR,garL,garD,STM3334,nanK,nanE,nanA,glgP,glgX…
GO Process	GO:0044248	Cellular catabolic process	75	224	0.26	0.38	0.0103	99287.STM0309,99287.STM0367,99287.STM0368,99287.STM0370,99287.STM0371,99287.STM0494,99287.STM0684,99287.STM0787,99287.STM0788,99287.STM0935,99287.STM1205,99287.STM1303,99287.STM1304,99287.STM1305,99287.STM1306,99287.STM1307,99287.STM1318,99287.STM1356,99287.STM1446,99287.STM1558,99287.STM1559,99287.STM1567,99287.STM1597,99287.STM1795,99287.STM1796,99287.STM1803,99287.STM1818,99287.STM2176,99287.S…	yafH,prpR,prpB,prpD,prpE,ushA,nagB,hutI,hutG,poxB,ycfF,astC,astA,astD,astB,astE,katE,ydiO,ydhH,STM1558,STM1559,adhP,ydcW,STM1795,treA,dadA,fadD,STM2176,preT,yeiA,yfaW,yfcX,yfcY,STM2406,hmpA,glaH,ygaF,gabD,gabT,csrA,yqeF,speA,STM3132,uxuA,STM3136,uxaC,yqhE,oat,fadH,yhaN,garR,garL,garD,STM3334,nanK,nanE,nanA,glgP,glgX,ggt,treF,bcsC,malS,yibF,mtlD,STM3781,udp,fadA,fadB,yjaD,yjfR,cpdB,idnK,deoB,deoD
GO Process	GO:0044282	Small molecule catabolic process	71	216	0.25	0.37	0.0103	99287.STM0102,99287.STM0103,99287.STM0104,99287.STM0309,99287.STM0367,99287.STM0368,99287.STM0370,99287.STM0371,99287.STM0684,99287.STM0775,99287.STM0776,99287.STM0787,99287.STM0788,99287.STM0935,99287.STM1205,99287.STM1303,99287.STM1304,99287.STM1305,99287.STM1306,99287.STM1307,99287.STM1356,99287.STM1446,99287.STM1597,99287.STM1795,99287.STM1803,99287.STM1818,99287.STM2176,99287.STM2291,99287.S…	araA,araB,araC,yafH,prpR,prpB,prpD,prpE,nagB,galT,galE,hutI,hutG,poxB,ycfF,astC,astA,astD,astB,astE,ydiO,ydhH,ydcW,STM1795,dadA,fadD,STM2176,yfaW,yfcX,yfcY,STM2406,eutL,eutC,eutB,eutA,eutH,glaH,ygaF,gabD,gabT,yqeF,speA,uxuA,STM3136,uxaC,yqhE,oat,fadH,yhaN,garR,garL,garD,nanK,nanE,nanA,rbsK-2,xylB,yibF,mtlD,STM3781,rbsK-3,rbsD,rbsK,udp,fadA,fadB,pfkA,yjfR,cysQ,idnK,deoD
GO Process	GO:0046395	Carboxylic acid catabolic process	48	116	0.35	0.4	0.0103	99287.STM0309,99287.STM0367,99287.STM0368,99287.STM0370,99287.STM0371,99287.STM0684,99287.STM0787,99287.STM0788,99287.STM0935,99287.STM1205,99287.STM1303,99287.STM1304,99287.STM1305,99287.STM1306,99287.STM1307,99287.STM1356,99287.STM1446,99287.STM1597,99287.STM1795,99287.STM1803,99287.STM1818,99287.STM2176,99287.STM2291,99287.STM2388,99287.STM2389,99287.STM2789,99287.STM2790,99287.STM2791,99287.S…	yafH,prpR,prpB,prpD,prpE,nagB,hutI,hutG,poxB,ycfF,astC,astA,astD,astB,astE,ydiO,ydhH,ydcW,STM1795,dadA,fadD,STM2176,yfaW,yfcX,yfcY,glaH,ygaF,gabD,gabT,yqeF,speA,uxuA,STM3136,uxaC,oat,fadH,yhaN,garR,garL,garD,nanK,nanE,nanA,yibF,fadA,fadB,yjfR,idnK
GO Process	GO:1901575	Organic substance catabolic process	99	335	0.21	0.36	0.0103	99287.STM0018,99287.STM0102,99287.STM0103,99287.STM0104,99287.STM0309,99287.STM0367,99287.STM0368,99287.STM0370,99287.STM0371,99287.STM0494,99287.STM0683,99287.STM0684,99287.STM0775,99287.STM0776,99287.STM0787,99287.STM0788,99287.STM0935,99287.STM1205,99287.STM1303,99287.STM1304,99287.STM1305,99287.STM1306,99287.STM1307,99287.STM1317,99287.STM1326,99287.STM1356,99287.STM1446,99287.STM1558,99287.S…	STM0018,araA,araB,araC,yafH,prpR,prpB,prpD,prpE,ushA,nagA,nagB,galT,galE,hutI,hutG,poxB,ycfF,astC,astA,astD,astB,astE,celG,pfkB,ydiO,ydhH,STM1558,STM1559,adhP,ydcW,STM1795,treA,dadA,fadD,STM2176,preT,yeiA,yfaW,yfcX,yfcY,glk,STM2406,eutL,eutC,eutB,eutA,eutH,glaH,ygaF,gabD,gabT,csrA,mltB,yqeF,speA,STM3132,uxuA,STM3136,uxaC,yqhE,oat,fadH,yhaN,garR,garL,garD,STM3334,nanK,nanE,nanA,glgP,glgX,rbsK-2,gg…
GO Process	GO:0006073	Cellular glucan metabolic process	17	23	0.6	0.43	0.0128	99287.STM1558,99287.STM1559,99287.STM1987,99287.STM3534,99287.STM3535,99287.STM3536,99287.STM3537,99287.STM3538,99287.STM3616,99287.STM3617,99287.STM3618,99287.STM3619,99287.STM3622,99287.STM3624,99287.STM3664,99287.STM3799,99287.STM4541	STM1558,STM1559,dgcQ,glgP,glgA,glgC,glgX,glgB,yhjL,bcsC,yhjN,yhjO,yhjS,yhjU,malS,STM3799,mdoB
GO Process	GO:0005975	Carbohydrate metabolic process	89	311	0.19	0.28	0.0372	99287.STM0018,99287.STM0041,99287.STM0102,99287.STM0103,99287.STM0104,99287.STM0255,99287.STM0369,99287.STM0563,99287.STM0683,99287.STM0684,99287.STM0775,99287.STM0776,99287.STM1315,99287.STM1316,99287.STM1317,99287.STM1326,99287.STM1349,99287.STM1446,99287.STM1558,99287.STM1559,99287.STM1560,99287.STM1617,99287.STM1796,99287.STM1826,99287.STM1928,99287.STM1929,99287.STM1986,99287.STM1987,99287.S…	STM0018,STM0041,araA,araB,araC,yafB,prpC,STM0563,nagA,nagB,galT,galE,celD,celF,celG,pfkB,pps,ydhH,STM1558,STM1559,STM1560,STM1617,treA,sdaA,otsA,otsB,yedP,dgcQ,yfaW,glk,talA,STM2668,gutQ,ygbK,galR,STM3083,STM3132,STM3136,uxaC,yqhE,garR,garL,garD,nanK,nanE,nanA,pckA,malQ,malT,glgP,glgA,glgC,glgX,glgB,rbsK-2,treF,yhjL,bcsC,yhjN,yhjO,yhjS,yhjU,yiaH,xylB,malS,STM3679,STM3681,mtlD,STM3775,STM3781,rbsK…
STRING clusters	CL:6420	Mostly uncharacterized, incl. Ferritin-like, and DUF883, N-terminal domain	54	85	0.54	1.16	4.69e-09	99287.STM0255,99287.STM0366,99287.STM0384,99287.STM0465,99287.STM0615,99287.STM0759,99287.STM0976,99287.STM1118,99287.STM1119,99287.STM1121,99287.STM1153,99287.STM1284,99287.STM1285,99287.STM1311,99287.STM1324,99287.STM1345,99287.STM1439,99287.STM1513,99287.STM1515,99287.STM1588,99287.STM1589,99287.STM1728,99287.STM1729,99287.STM1730,99287.STM1731,99287.STM1797,99287.STM1804,99287.STM1809,99287.S…	yafB,yahO,psiF,ybaY,ybdR,ybgS,ycaP,yccJ,wraB,ymdF,msyB,yeaH,yeaG,osmE,STM1324,ydiU,ydhF,STM1513,ydeI,yncC,yncB,yciG,yciF,yciE,STM1731,ymgE,ycgB,gns,yebW,prpA,yohF,elaB,yfcG,kgtP,STM2655,yqaE,STM2797,ygaP,ygaM,yghA,yqjC,yqjE,yqjG,yhbO,fic,yhfG,yhhA,yhjY,yiaG,yibT,STM4033,yjbJ,osmY,ytjA
STRING clusters	CL:6421	Mostly uncharacterized, incl. Ferritin-like, and DUF883, N-terminal domain	49	68	0.59	1.23	4.69e-09	99287.STM0366,99287.STM0384,99287.STM0465,99287.STM0615,99287.STM0759,99287.STM0976,99287.STM1118,99287.STM1119,99287.STM1121,99287.STM1153,99287.STM1284,99287.STM1285,99287.STM1311,99287.STM1324,99287.STM1439,99287.STM1513,99287.STM1515,99287.STM1588,99287.STM1728,99287.STM1729,99287.STM1730,99287.STM1731,99287.STM1797,99287.STM1804,99287.STM1809,99287.STM1852,99287.STM1853,99287.STM2311,99287.S…	yahO,psiF,ybaY,ybdR,ybgS,ycaP,yccJ,wraB,ymdF,msyB,yeaH,yeaG,osmE,STM1324,ydhF,STM1513,ydeI,yncC,yciG,yciF,yciE,STM1731,ymgE,ycgB,gns,yebW,prpA,elaB,yfcG,STM2655,yqaE,STM2797,ygaP,ygaM,yghA,yqjC,yqjE,yqjG,yhbO,fic,yhfG,yhhA,yhjY,yiaG,yibT,STM4033,yjbJ,osmY,ytjA
STRING clusters	CL:6422	Mostly uncharacterized, incl. Ferritin-like, and DUF883, N-terminal domain	47	63	0.61	1.25	4.69e-09	99287.STM0366,99287.STM0384,99287.STM0465,99287.STM0615,99287.STM0759,99287.STM0976,99287.STM1118,99287.STM1119,99287.STM1121,99287.STM1153,99287.STM1284,99287.STM1285,99287.STM1311,99287.STM1324,99287.STM1439,99287.STM1513,99287.STM1515,99287.STM1588,99287.STM1728,99287.STM1729,99287.STM1730,99287.STM1731,99287.STM1797,99287.STM1804,99287.STM1809,99287.STM1852,99287.STM1853,99287.STM2311,99287.S…	yahO,psiF,ybaY,ybdR,ybgS,ycaP,yccJ,wraB,ymdF,msyB,yeaH,yeaG,osmE,STM1324,ydhF,STM1513,ydeI,yncC,yciG,yciF,yciE,STM1731,ymgE,ycgB,gns,yebW,prpA,elaB,yfcG,STM2655,yqaE,STM2797,ygaP,ygaM,yghA,yqjC,yqjE,yqjG,yhbO,yhhA,yhjY,yiaG,yibT,STM4033,yjbJ,osmY,ytjA
STRING clusters	CL:6423	Mostly uncharacterized, incl. Ferritin-like, and DUF883, N-terminal domain	42	55	0.62	1.23	1.14e-08	99287.STM0366,99287.STM0384,99287.STM0465,99287.STM0615,99287.STM0759,99287.STM0976,99287.STM1118,99287.STM1119,99287.STM1121,99287.STM1153,99287.STM1284,99287.STM1285,99287.STM1311,99287.STM1324,99287.STM1513,99287.STM1515,99287.STM1588,99287.STM1728,99287.STM1729,99287.STM1730,99287.STM1731,99287.STM1797,99287.STM1804,99287.STM1852,99287.STM1853,99287.STM2311,99287.STM2655,99287.STM2796,99287.S…	yahO,psiF,ybaY,ybdR,ybgS,ycaP,yccJ,wraB,ymdF,msyB,yeaH,yeaG,osmE,STM1324,STM1513,ydeI,yncC,yciG,yciF,yciE,STM1731,ymgE,ycgB,yebW,prpA,elaB,STM2655,yqaE,STM2797,ygaP,ygaM,yghA,yqjC,yqjE,yhbO,yhhA,yhjY,yiaG,STM4033,yjbJ,osmY,ytjA
STRING clusters	CL:6418	Mostly uncharacterized, incl. Dodecin-like, and Ferritin-like	64	121	0.46	1.03	1.25e-08	99287.STM0255,99287.STM0366,99287.STM0384,99287.STM0435,99287.STM0465,99287.STM0615,99287.STM0759,99287.STM0976,99287.STM1118,99287.STM1119,99287.STM1121,99287.STM1153,99287.STM1214,99287.STM1284,99287.STM1285,99287.STM1311,99287.STM1324,99287.STM1345,99287.STM1438,99287.STM1439,99287.STM1513,99287.STM1515,99287.STM1588,99287.STM1589,99287.STM1728,99287.STM1729,99287.STM1730,99287.STM1731,99287.S…	yafB,yahO,psiF,yajQ,ybaY,ybdR,ybgS,ycaP,yccJ,wraB,ymdF,msyB,ycfR,yeaH,yeaG,osmE,STM1324,ydiU,ydhL,ydhF,STM1513,ydeI,yncC,yncB,yciG,yciF,yciE,STM1731,ymgE,ycgB,gns,yebW,prpA,yebG,yohF,elaB,yfcG,kgtP,STM2655,yqaE,STM2797,ygaP,ygaM,yghA,yqjC,yqjE,yqjG,yhbO,STM3362,fic,yhfG,yhhA,yhjY,yiaG,STM3681,yibT,STM4033,yjbJ,yjfN,yjfO,yjfY,ytfJ,osmY,ytjA
STRING clusters	CL:6417	Mostly uncharacterized, incl. Dodecin-like, and NAD(P)-binding domain superfamily	71	149	0.41	0.95	3.41e-08	99287.STM0255,99287.STM0366,99287.STM0384,99287.STM0435,99287.STM0465,99287.STM0615,99287.STM0759,99287.STM0976,99287.STM1118,99287.STM1119,99287.STM1121,99287.STM1152,99287.STM1153,99287.STM1165,99287.STM1214,99287.STM1284,99287.STM1285,99287.STM1311,99287.STM1324,99287.STM1345,99287.STM1438,99287.STM1439,99287.STM1441,99287.STM1442,99287.STM1513,99287.STM1515,99287.STM1588,99287.STM1589,99287.S…	yafB,yahO,psiF,yajQ,ybaY,ybdR,ybgS,ycaP,yccJ,wraB,ymdF,yceK,msyB,grxB,ycfR,yeaH,yeaG,osmE,STM1324,ydiU,ydhL,ydhF,ydhK,ydhJ,STM1513,ydeI,yncC,yncB,yciG,yciF,yciE,STM1731,ymgE,ycgB,gns,yebW,prpA,yebG,yegT,yohF,elaB,yfcG,kgtP,STM2655,yqaE,STM2797,ygaP,ygaM,yghA,ygjT,yqjC,yqjE,yqjG,yhbO,STM3362,fic,yhfG,yhhA,yhjY,yiaG,STM3681,yibT,STM4033,yjbJ,yjfN,yjfO,yjfY,ytfJ,ytfK,osmY,ytjA
STRING clusters	CL:6419	Mostly uncharacterized, incl. Ferritin-like, and DUF883, N-terminal domain	55	98	0.48	1.03	4.07e-08	99287.STM0255,99287.STM0366,99287.STM0384,99287.STM0465,99287.STM0615,99287.STM0759,99287.STM0976,99287.STM1118,99287.STM1119,99287.STM1121,99287.STM1153,99287.STM1284,99287.STM1285,99287.STM1311,99287.STM1324,99287.STM1345,99287.STM1439,99287.STM1513,99287.STM1515,99287.STM1588,99287.STM1589,99287.STM1728,99287.STM1729,99287.STM1730,99287.STM1731,99287.STM1797,99287.STM1804,99287.STM1809,99287.S…	yafB,yahO,psiF,ybaY,ybdR,ybgS,ycaP,yccJ,wraB,ymdF,msyB,yeaH,yeaG,osmE,STM1324,ydiU,ydhF,STM1513,ydeI,yncC,yncB,yciG,yciF,yciE,STM1731,ymgE,ycgB,gns,yebW,prpA,yebG,yohF,elaB,yfcG,kgtP,STM2655,yqaE,STM2797,ygaP,ygaM,yghA,yqjC,yqjE,yqjG,yhbO,fic,yhfG,yhhA,yhjY,yiaG,yibT,STM4033,yjbJ,osmY,ytjA
STRING clusters	CL:6425	Mostly uncharacterized, incl. Ferritin-like, and DUF883, N-terminal domain	37	48	0.62	1.16	7.01e-08	99287.STM0366,99287.STM0384,99287.STM0465,99287.STM0615,99287.STM0759,99287.STM0976,99287.STM1118,99287.STM1119,99287.STM1121,99287.STM1153,99287.STM1284,99287.STM1285,99287.STM1311,99287.STM1324,99287.STM1513,99287.STM1515,99287.STM1588,99287.STM1728,99287.STM1729,99287.STM1730,99287.STM1731,99287.STM1797,99287.STM1804,99287.STM2311,99287.STM2655,99287.STM2802,99287.STM3157,99287.STM3228,99287.S…	yahO,psiF,ybaY,ybdR,ybgS,ycaP,yccJ,wraB,ymdF,msyB,yeaH,yeaG,osmE,STM1324,STM1513,ydeI,yncC,yciG,yciF,yciE,STM1731,ymgE,ycgB,elaB,STM2655,ygaM,yghA,yqjC,yqjE,yhbO,yhhA,yhjY,yiaG,STM4033,yjbJ,osmY,ytjA
STRING clusters	CL:6426	Mostly uncharacterized, incl. DUF883, N-terminal domain, and BON domain	23	32	0.59	0.7	0.00029	99287.STM0366,99287.STM0465,99287.STM0759,99287.STM1118,99287.STM1119,99287.STM1153,99287.STM1284,99287.STM1285,99287.STM1311,99287.STM1324,99287.STM1588,99287.STM1804,99287.STM2311,99287.STM2802,99287.STM3228,99287.STM3230,99287.STM3552,99287.STM3641,99287.STM3648,99287.STM4033,99287.STM4240,99287.STM4561,99287.STM4562	yahO,ybaY,ybgS,yccJ,wraB,msyB,yeaH,yeaG,osmE,STM1324,yncC,ycgB,elaB,ygaM,yqjC,yqjE,yhhA,yhjY,yiaG,STM4033,yjbJ,osmY,ytjA
STRING clusters	CL:6428	Mostly uncharacterized, incl. DUF883, N-terminal domain, and BON domain	20	26	0.62	0.67	0.00057	99287.STM0366,99287.STM0465,99287.STM0759,99287.STM1118,99287.STM1119,99287.STM1284,99287.STM1285,99287.STM1311,99287.STM1588,99287.STM1804,99287.STM2311,99287.STM2802,99287.STM3228,99287.STM3230,99287.STM3552,99287.STM3641,99287.STM3648,99287.STM4240,99287.STM4561,99287.STM4562	yahO,ybaY,ybgS,yccJ,wraB,yeaH,yeaG,osmE,yncC,ycgB,elaB,ygaM,yqjC,yqjE,yhhA,yhjY,yiaG,yjbJ,osmY,ytjA
STRING clusters	CL:1690	Pentose phosphate pathway, and Starch and sucrose metabolism	30	61	0.43	0.51	0.0023	99287.STM0775,99287.STM0776,99287.STM1117,99287.STM1326,99287.STM1558,99287.STM1559,99287.STM1560,99287.STM1796,99287.STM1928,99287.STM1929,99287.STM2141,99287.STM2340,99287.STM2341,99287.STM2403,99287.STM2473,99287.STM2474,99287.STM3513,99287.STM3534,99287.STM3535,99287.STM3536,99287.STM3537,99287.STM3538,99287.STM3603,99287.STM3664,99287.STM3793,99287.STM4062,99287.STM4109,99287.STM4415,99287.S…	galT,galE,agp,pfkB,STM1558,STM1559,STM1560,treA,otsA,otsB,fbaB,STM2340,STM2341,glk,talA,tktB,malQ,glgP,glgA,glgC,glgX,glgB,treF,malS,rbsK-3,pfkA,talC,fbp,deoA,deoB
STRING clusters	CL:6489	Mixed, incl. Stress-induced protein, KGG, repeat, and Ferritin-like	14	16	0.68	0.52	0.0048	99287.STM0384,99287.STM0615,99287.STM0976,99287.STM1121,99287.STM1513,99287.STM1515,99287.STM1728,99287.STM1729,99287.STM1730,99287.STM1731,99287.STM1797,99287.STM2655,99287.STM3157,99287.STM3269	psiF,ybdR,ycaP,ymdF,STM1513,ydeI,yciG,yciF,yciE,STM1731,ymgE,STM2655,yghA,yhbO
STRING clusters	CL:1762	Starch and sucrose metabolism, and Galactose metabolic process	17	25	0.57	0.48	0.0068	99287.STM0775,99287.STM0776,99287.STM1117,99287.STM1558,99287.STM1559,99287.STM1560,99287.STM1796,99287.STM1928,99287.STM1929,99287.STM3513,99287.STM3534,99287.STM3535,99287.STM3536,99287.STM3537,99287.STM3538,99287.STM3603,99287.STM3664	galT,galE,agp,STM1558,STM1559,STM1560,treA,otsA,otsB,malQ,glgP,glgA,glgC,glgX,glgB,treF,malS
STRING clusters	CL:1763	Starch and sucrose metabolism	15	20	0.61	0.47	0.0076	99287.STM1117,99287.STM1558,99287.STM1559,99287.STM1560,99287.STM1796,99287.STM1928,99287.STM1929,99287.STM3513,99287.STM3534,99287.STM3535,99287.STM3536,99287.STM3537,99287.STM3538,99287.STM3603,99287.STM3664	agp,STM1558,STM1559,STM1560,treA,otsA,otsB,malQ,glgP,glgA,glgC,glgX,glgB,treF,malS
STRING clusters	CL:7235	Mixed, incl. ABC transporter, permease, and Periplasmic binding protein	15	21	0.59	0.45	0.0104	99287.STM2188,99287.STM2189,99287.STM2190,99287.STM3547,99287.STM3881,99287.STM3882,99287.STM3883,99287.STM3885,99287.STM3886,99287.STM4074,99287.STM4075,99287.STM4076,99287.STM4077,99287.STM4078,99287.STM4079	mglC,mglA,mglB,rbsK-2,rbsD,rbsA,rbsC,rbsK,rbsR,ego,ydeY,ydeZ,yneA,yneB,yneC
STRING clusters	CL:6429	Mixed, incl. DUF883, N-terminal domain, and BON domain	14	20	0.58	0.39	0.0188	99287.STM0465,99287.STM0759,99287.STM1118,99287.STM1119,99287.STM1311,99287.STM2311,99287.STM2802,99287.STM3228,99287.STM3230,99287.STM3552,99287.STM3648,99287.STM4240,99287.STM4561,99287.STM4562	ybaY,ybgS,yccJ,wraB,osmE,elaB,ygaM,yqjC,yqjE,yhhA,yiaG,yjbJ,osmY,ytjA
STRING clusters	CL:6720	Mixed, incl. Carbohydrate import across plasma membrane, and Amino sugar metabolic process	50	154	0.25	0.31	0.0284	99287.STM0571,99287.STM0683,99287.STM0684,99287.STM0685,99287.STM0884,99287.STM0885,99287.STM1313,99287.STM1314,99287.STM1315,99287.STM1316,99287.STM1317,99287.STM1612,99287.STM1613,99287.STM1614,99287.STM1615,99287.STM1617,99287.STM1830,99287.STM1831,99287.STM1832,99287.STM2001,99287.STM2201,99287.STM2342,99287.STM2832,99287.STM2833,99287.STM2835,99287.STM2836,99287.STM2837,99287.STM2838,99287.S…	STM0571,nagA,nagB,nagE,STM0884,STM0885,celB,celC,celD,celF,celG,sgcX,STM1613,STM1614,STM1615,STM1617,manX,manY,manZ,yeeI,yeiE,STM2342,srlA,srlE,srlD,gutM,srlR,gutQ,STM3262,nanK,nanE,nanT,nanA,yhjC,yiaK,STM3670,mtlA,mtlD,mtlR,STM3767,STM3769,STM3775,STM3779,STM3782,STM3783,STM3784,STM3858,melA,melB,yjfR
STRING clusters	CL:6721	Mixed, incl. Carbohydrate import across plasma membrane, and Amino sugar metabolic process	43	126	0.27	0.31	0.0288	99287.STM0571,99287.STM0683,99287.STM0684,99287.STM0685,99287.STM1313,99287.STM1314,99287.STM1315,99287.STM1316,99287.STM1317,99287.STM1612,99287.STM1613,99287.STM1614,99287.STM1615,99287.STM1617,99287.STM1830,99287.STM1831,99287.STM1832,99287.STM2001,99287.STM2832,99287.STM2833,99287.STM2835,99287.STM2836,99287.STM2837,99287.STM2838,99287.STM3262,99287.STM3336,99287.STM3337,99287.STM3338,99287.S…	STM0571,nagA,nagB,nagE,celB,celC,celD,celF,celG,sgcX,STM1613,STM1614,STM1615,STM1617,manX,manY,manZ,yeeI,srlA,srlE,srlD,gutM,srlR,gutQ,STM3262,nanK,nanE,nanT,nanA,yhjC,mtlA,mtlD,mtlR,STM3767,STM3769,STM3775,STM3779,STM3782,STM3783,STM3784,STM3858,melA,melB
KEGG	stm00500	Starch and sucrose metabolism	20	36	0.48	0.38	0.0186	99287.STM1313,99287.STM1314,99287.STM1316,99287.STM1558,99287.STM1559,99287.STM1560,99287.STM1796,99287.STM1928,99287.STM1929,99287.STM2403,99287.STM3513,99287.STM3534,99287.STM3535,99287.STM3536,99287.STM3537,99287.STM3538,99287.STM3603,99287.STM3619,99287.STM3664,99287.STM3775	celB,celC,celF,STM1558,STM1559,STM1560,treA,otsA,otsB,glk,malQ,glgP,glgA,glgC,glgX,glgB,treF,yhjO,malS,STM3775
UniProt Keywords	KW-0119	Carbohydrate metabolism	30	65	0.4	0.37	0.0185	99287.STM0102,99287.STM0103,99287.STM0104,99287.STM0683,99287.STM0684,99287.STM0775,99287.STM0776,99287.STM1317,99287.STM1446,99287.STM2917,99287.STM3011,99287.STM3132,99287.STM3336,99287.STM3337,99287.STM3339,99287.STM3513,99287.STM3515,99287.STM3534,99287.STM3536,99287.STM3537,99287.STM3538,99287.STM3547,99287.STM3617,99287.STM3660,99287.STM3793,99287.STM3881,99287.STM3885,99287.STM4109,99287.S…	araA,araB,araC,nagA,nagB,galT,galE,celG,ydhH,ygbK,galR,STM3132,nanK,nanE,nanA,malQ,malT,glgP,glgC,glgX,glgB,rbsK-2,bcsC,xylB,rbsK-3,rbsD,rbsK,talC,melA,fbp

## Sheet: Downregulated
#category	term ID	term description	observed gene count	background gene count	strength	signal	false discovery rate	matching proteins in my network (IDs)	matching proteins in my network (labels)
GO Process	GO:0044249	Cellular biosynthetic process	243	760	0.3	1.08	1.73e-20	99287.STM0043,99287.STM0110,99287.STM0116,99287.STM0126,99287.STM0127,99287.STM0129,99287.STM0130,99287.STM0153,99287.STM0165,99287.STM0166,99287.STM0181,99287.STM0190,99287.STM0207,99287.STM0213,99287.STM0216,99287.STM0217,99287.STM0218,99287.STM0221,99287.STM0226,99287.STM0227,99287.STM0229,99287.STM0322,99287.STM0386,99287.STM0403,99287.STM0455,99287.STM0483,99287.STM0533,99287.STM0584,99287.S…	rpsT,leuD,ilvI,murD,ftsW,murC,ddlB,aceF,speD,speE,panC,mrcB,pfs,dapD,rpsB,tsf,pyrH,uppS,lpxD,fabZ,lpxB,proA,proC,yajB,ybaX,apt,purK,entD,ybdZ,entF,entC,entE,entA,ybdB,pagP,lipA,dacA,mrdB,glnS,bioF,bioC,bioD,grxA,infA,serC,aroA,rpsA,aspC,mdoC,rpmF,plsX,fabH,fabD,purB,STM1269,gdhA,thrS,infC,rpmI,rplT,menI,ssaN,pdxH,tyrS,pdxY,manA,rpsV,fabI,cysB,trpE,trpD,trpC,trpB,trpA,kdsA,ipk,prsA,ftsI-2,ntpA,asp…
GO Process	GO:0009058	Biosynthetic process	248	800	0.29	1.05	9.62e-20	99287.STM0043,99287.STM0110,99287.STM0116,99287.STM0126,99287.STM0127,99287.STM0129,99287.STM0130,99287.STM0153,99287.STM0165,99287.STM0166,99287.STM0181,99287.STM0190,99287.STM0207,99287.STM0213,99287.STM0216,99287.STM0217,99287.STM0218,99287.STM0221,99287.STM0226,99287.STM0227,99287.STM0229,99287.STM0322,99287.STM0386,99287.STM0403,99287.STM0455,99287.STM0483,99287.STM0533,99287.STM0559,99287.S…	rpsT,leuD,ilvI,murD,ftsW,murC,ddlB,aceF,speD,speE,panC,mrcB,pfs,dapD,rpsB,tsf,pyrH,uppS,lpxD,fabZ,lpxB,proA,proC,yajB,ybaX,apt,purK,rfbI,entD,ybdZ,entF,entC,entE,entA,ybdB,pagP,lipA,dacA,mrdB,glnS,gpmA,bioF,bioC,bioD,grxA,infA,serC,aroA,rpsA,aspC,mdoC,rpmF,plsX,fabH,fabD,purB,STM1269,gdhA,thrS,infC,rpmI,rplT,menI,ssaN,cfa,pdxH,tyrS,pdxY,manA,rpsV,fabI,cysB,trpE,trpD,trpC,trpB,trpA,kdsA,ipk,prsA,f…
GO Process	GO:1901576	Organic substance biosynthetic process	242	781	0.29	1.04	3.13e-19	99287.STM0043,99287.STM0110,99287.STM0116,99287.STM0126,99287.STM0127,99287.STM0129,99287.STM0130,99287.STM0153,99287.STM0165,99287.STM0166,99287.STM0181,99287.STM0190,99287.STM0207,99287.STM0213,99287.STM0216,99287.STM0217,99287.STM0218,99287.STM0221,99287.STM0226,99287.STM0227,99287.STM0229,99287.STM0322,99287.STM0386,99287.STM0403,99287.STM0455,99287.STM0483,99287.STM0533,99287.STM0559,99287.S…	rpsT,leuD,ilvI,murD,ftsW,murC,ddlB,aceF,speD,speE,panC,mrcB,pfs,dapD,rpsB,tsf,pyrH,uppS,lpxD,fabZ,lpxB,proA,proC,yajB,ybaX,apt,purK,rfbI,entD,ybdZ,entF,entC,entE,entA,ybdB,pagP,lipA,dacA,mrdB,glnS,gpmA,bioF,bioC,bioD,grxA,infA,serC,aroA,rpsA,aspC,mdoC,rpmF,plsX,fabH,fabD,purB,STM1269,gdhA,thrS,infC,rpmI,rplT,menI,ssaN,cfa,pdxH,tyrS,pdxY,manA,rpsV,fabI,cysB,trpE,trpD,trpC,trpB,trpA,kdsA,ipk,prsA,f…
GO Process	GO:1901566	Organonitrogen compound biosynthetic process	171	497	0.33	1.08	7.16e-16	99287.STM0043,99287.STM0110,99287.STM0116,99287.STM0126,99287.STM0127,99287.STM0129,99287.STM0130,99287.STM0153,99287.STM0165,99287.STM0166,99287.STM0181,99287.STM0190,99287.STM0207,99287.STM0213,99287.STM0216,99287.STM0217,99287.STM0218,99287.STM0221,99287.STM0322,99287.STM0386,99287.STM0455,99287.STM0483,99287.STM0533,99287.STM0584,99287.STM0587,99287.STM0588,99287.STM0596,99287.STM0598,99287.S…	rpsT,leuD,ilvI,murD,ftsW,murC,ddlB,aceF,speD,speE,panC,mrcB,pfs,dapD,rpsB,tsf,pyrH,uppS,proA,proC,ybaX,apt,purK,entD,ybdZ,entF,entE,entA,ybdB,dacA,mrdB,glnS,bioF,bioC,bioD,infA,serC,aroA,rpsA,aspC,rpmF,purB,gdhA,thrS,infC,rpmI,rplT,ssaN,pdxH,tyrS,pdxY,rpsV,fabI,cysB,trpE,trpD,trpC,trpB,trpA,prsA,ftsI-2,ntpA,aspS,fliI,pduX,hisG,hisD,hisC,hisB,hisH,hisA,hisF,hisI,rfbK,thiD,thiM,metG,rplY,pqaB,pta,p…
GO Process	GO:0044271	Cellular nitrogen compound biosynthetic process	146	409	0.35	1.07	3.01e-14	99287.STM0043,99287.STM0153,99287.STM0165,99287.STM0166,99287.STM0181,99287.STM0216,99287.STM0217,99287.STM0218,99287.STM0455,99287.STM0483,99287.STM0533,99287.STM0584,99287.STM0587,99287.STM0588,99287.STM0596,99287.STM0598,99287.STM0599,99287.STM0686,99287.STM0795,99287.STM0796,99287.STM0797,99287.STM0872,99287.STM0953,99287.STM0977,99287.STM0981,99287.STM1191,99287.STM1232,99287.STM1333,99287.S…	rpsT,aceF,speD,speE,panC,rpsB,tsf,pyrH,ybaX,apt,purK,entD,ybdZ,entF,entE,entA,ybdB,glnS,bioF,bioC,bioD,grxA,infA,serC,rpsA,rpmF,purB,thrS,infC,rpmI,rplT,ssaN,pdxH,tyrS,pdxY,manA,rpsV,fabI,trpE,trpD,trpC,trpB,trpA,prsA,ntpA,aspS,fliA,fliI,pduX,hisA,udg,rfbK,rfbM,rfbC,rfbA,rfbB,thiD,thiM,metG,rplY,nrdA,nrdB,pta,purF,purC,gcvR,hisS,purG,nadB,rplS,rpsP,nrdE,nrdF,alaS,thyA,lysS,epd,yggW,rpsU,rpsO,infB…
GO Process	GO:0043043	Peptide biosynthetic process	71	121	0.56	1.47	6.69e-14	99287.STM0043,99287.STM0216,99287.STM0217,99287.STM0584,99287.STM0587,99287.STM0588,99287.STM0596,99287.STM0598,99287.STM0599,99287.STM0686,99287.STM0953,99287.STM0981,99287.STM1191,99287.STM1333,99287.STM1334,99287.STM1335,99287.STM1336,99287.STM1449,99287.STM1565,99287.STM1901,99287.STM2155,99287.STM2224,99287.STM2522,99287.STM2673,99287.STM2676,99287.STM2827,99287.STM3040,99287.STM3209,99287.S…	rpsT,rpsB,tsf,entD,ybdZ,entF,entE,entA,ybdB,glnS,infA,rpsA,rpmF,thrS,infC,rpmI,rplT,tyrS,rpsV,aspS,metG,rplY,hisS,rplS,rpsP,alaS,lysS,rpsU,rpsO,infB,rpmA,rplU,rpsI,rplM,rplQ,rpsD,rpsK,rpsM,rpmJ,rplO,rpsE,rplR,rplF,rpsH,rpsN,rplE,rplX,rplN,rpsQ,rplP,rpsC,rplV,rpsS,rplB,rplW,rplD,rplC,rpsJ,glyS,rpmG,rpmB,rpmH,rpmE,rplK,rplA,rplJ,rplL,rpsF,rpsR,rplI,prfC
GO Process	GO:0034645	Cellular macromolecule biosynthetic process	108	258	0.42	1.18	9.27e-14	99287.STM0043,99287.STM0126,99287.STM0127,99287.STM0129,99287.STM0130,99287.STM0190,99287.STM0216,99287.STM0217,99287.STM0221,99287.STM0637,99287.STM0639,99287.STM0686,99287.STM0953,99287.STM0981,99287.STM1149,99287.STM1191,99287.STM1333,99287.STM1334,99287.STM1335,99287.STM1336,99287.STM1449,99287.STM1565,99287.STM1772,99287.STM1836,99287.STM1901,99287.STM2080,99287.STM2082,99287.STM2083,99287.S…	rpsT,murD,ftsW,murC,ddlB,mrcB,rpsB,tsf,uppS,dacA,mrdB,glnS,infA,rpsA,mdoC,rpmF,thrS,infC,rpmI,rplT,tyrS,rpsV,kdsA,ftsI-2,aspS,udg,rfbP,rfbK,rfbM,rfbV,rfbJ,rfbH,rfbG,rfbF,rfbC,rfbA,rfbB,metG,rplY,yfbE,pmrF,yfbG,arnD,pqaB,arnF,hisS,pbpC,rplS,rpsP,alaS,lysS,rpsU,rpsO,infB,rpmA,rplU,yrbH,rpsI,rplM,rplQ,rpsD,rpsK,rpsM,rpmJ,rplO,rpsE,rplR,rplF,rpsH,rpsN,rplE,rplX,rplN,rpsQ,rplP,rpsC,rplV,rpsS,rplB,rplW…
GO Process	GO:0043604	Amide biosynthetic process	80	153	0.51	1.36	9.27e-14	99287.STM0043,99287.STM0153,99287.STM0181,99287.STM0216,99287.STM0217,99287.STM0584,99287.STM0587,99287.STM0588,99287.STM0596,99287.STM0598,99287.STM0599,99287.STM0686,99287.STM0795,99287.STM0796,99287.STM0797,99287.STM0953,99287.STM0981,99287.STM1191,99287.STM1333,99287.STM1334,99287.STM1335,99287.STM1336,99287.STM1449,99287.STM1565,99287.STM1700,99287.STM1900,99287.STM1901,99287.STM2155,99287.S…	rpsT,aceF,panC,rpsB,tsf,entD,ybdZ,entF,entE,entA,ybdB,glnS,bioF,bioC,bioD,infA,rpsA,rpmF,thrS,infC,rpmI,rplT,tyrS,rpsV,fabI,ntpA,aspS,metG,rplY,pta,hisS,rplS,rpsP,alaS,lysS,rpsU,rpsO,infB,rpmA,rplU,rpsI,rplM,accC,rplQ,rpsD,rpsK,rpsM,rpmJ,rplO,rpsE,rplR,rplF,rpsH,rpsN,rplE,rplX,rplN,rpsQ,rplP,rpsC,rplV,rpsS,rplB,rplW,rplD,rplC,rpsJ,glyS,rpmG,rpmB,rpmH,rpmE,rplK,rplA,rplJ,rplL,rpsF,rpsR,rplI,prfC
GO Process	GO:0006412	Translation	65	112	0.56	1.39	1.38e-12	99287.STM0043,99287.STM0216,99287.STM0217,99287.STM0686,99287.STM0953,99287.STM0981,99287.STM1191,99287.STM1333,99287.STM1334,99287.STM1335,99287.STM1336,99287.STM1449,99287.STM1565,99287.STM1901,99287.STM2155,99287.STM2224,99287.STM2522,99287.STM2673,99287.STM2676,99287.STM2827,99287.STM3040,99287.STM3209,99287.STM3283,99287.STM3286,99287.STM3303,99287.STM3304,99287.STM3344,99287.STM3345,99287.S…	rpsT,rpsB,tsf,glnS,infA,rpsA,rpmF,thrS,infC,rpmI,rplT,tyrS,rpsV,aspS,metG,rplY,hisS,rplS,rpsP,alaS,lysS,rpsU,rpsO,infB,rpmA,rplU,rpsI,rplM,rplQ,rpsD,rpsK,rpsM,rpmJ,rplO,rpsE,rplR,rplF,rpsH,rpsN,rplE,rplX,rplN,rpsQ,rplP,rpsC,rplV,rpsS,rplB,rplW,rplD,rplC,rpsJ,glyS,rpmG,rpmB,rpmH,rpmE,rplK,rplA,rplJ,rplL,rpsF,rpsR,rplI,prfC
GO Process	GO:0006518	Peptide metabolic process	72	137	0.52	1.31	1.88e-12	99287.STM0043,99287.STM0216,99287.STM0217,99287.STM0584,99287.STM0587,99287.STM0588,99287.STM0596,99287.STM0598,99287.STM0599,99287.STM0686,99287.STM0953,99287.STM0981,99287.STM1191,99287.STM1333,99287.STM1334,99287.STM1335,99287.STM1336,99287.STM1449,99287.STM1565,99287.STM1901,99287.STM2155,99287.STM2224,99287.STM2522,99287.STM2673,99287.STM2676,99287.STM2827,99287.STM3040,99287.STM3209,99287.S…	rpsT,rpsB,tsf,entD,ybdZ,entF,entE,entA,ybdB,glnS,infA,rpsA,rpmF,thrS,infC,rpmI,rplT,tyrS,rpsV,aspS,metG,rplY,hisS,rplS,rpsP,alaS,lysS,rpsU,rpsO,infB,rpmA,rplU,rpsI,rplM,rplQ,rpsD,rpsK,rpsM,rpmJ,rplO,rpsE,rplR,rplF,rpsH,rpsN,rplE,rplX,rplN,rpsQ,rplP,rpsC,rplV,rpsS,rplB,rplW,rplD,rplC,rpsJ,gor,glyS,rpmG,rpmB,rpmH,rpmE,rplK,rplA,rplJ,rplL,rpsF,rpsR,rplI,prfC
GO Process	GO:0009059	Macromolecule biosynthetic process	117	328	0.35	0.99	3.42e-11	99287.STM0043,99287.STM0126,99287.STM0127,99287.STM0129,99287.STM0130,99287.STM0190,99287.STM0216,99287.STM0217,99287.STM0221,99287.STM0559,99287.STM0637,99287.STM0639,99287.STM0686,99287.STM0953,99287.STM0981,99287.STM1149,99287.STM1191,99287.STM1333,99287.STM1334,99287.STM1335,99287.STM1336,99287.STM1449,99287.STM1565,99287.STM1772,99287.STM1836,99287.STM1901,99287.STM1956,99287.STM2080,99287.S…	rpsT,murD,ftsW,murC,ddlB,mrcB,rpsB,tsf,uppS,rfbI,dacA,mrdB,glnS,infA,rpsA,mdoC,rpmF,thrS,infC,rpmI,rplT,tyrS,rpsV,kdsA,ftsI-2,aspS,fliA,udg,rfbP,rfbK,rfbM,rfbV,rfbJ,rfbH,rfbG,rfbF,rfbC,rfbA,rfbB,metG,rplY,yfbE,pmrF,yfbG,arnD,pqaB,arnF,gcvR,hisS,pbpC,rplS,rpsP,alaS,lysS,rpsU,rpsO,infB,greA,rpmA,rplU,yrbH,rpsI,rplM,rplQ,rpoA,rpsD,rpsK,rpsM,rpmJ,rplO,rpsE,rplR,rplF,rpsH,rpsN,rplE,rplX,rplN,rpsQ,rplP…
GO Process	GO:0043603	Cellular amide metabolic process	83	193	0.43	1.1	7.81e-11	99287.STM0043,99287.STM0153,99287.STM0181,99287.STM0216,99287.STM0217,99287.STM0584,99287.STM0587,99287.STM0588,99287.STM0596,99287.STM0598,99287.STM0599,99287.STM0686,99287.STM0795,99287.STM0796,99287.STM0797,99287.STM0953,99287.STM0981,99287.STM1191,99287.STM1333,99287.STM1334,99287.STM1335,99287.STM1336,99287.STM1449,99287.STM1565,99287.STM1700,99287.STM1900,99287.STM1901,99287.STM2155,99287.S…	rpsT,aceF,panC,rpsB,tsf,entD,ybdZ,entF,entE,entA,ybdB,glnS,bioF,bioC,bioD,infA,rpsA,rpmF,thrS,infC,rpmI,rplT,tyrS,rpsV,fabI,ntpA,aspS,metG,rplY,pta,hisS,glyA,rplS,rpsP,alaS,lysS,rpsU,rpsO,infB,rpmA,rplU,rpsI,rplM,accC,rplQ,rpsD,rpsK,rpsM,rpmJ,rplO,rpsE,rplR,rplF,rpsH,rpsN,rplE,rplX,rplN,rpsQ,rplP,rpsC,rplV,rpsS,rplB,rplW,rplD,rplC,rpsJ,gor,glyS,rpmG,rpmB,dfp,rpmH,rpmE,rplK,rplA,rplJ,rplL,rpsF,rps…
GO Process	GO:0010467	Gene expression	99	275	0.35	0.93	1.89e-09	99287.STM0043,99287.STM0216,99287.STM0217,99287.STM0225,99287.STM0633,99287.STM0686,99287.STM0847,99287.STM0953,99287.STM0981,99287.STM1191,99287.STM1333,99287.STM1334,99287.STM1335,99287.STM1336,99287.STM1449,99287.STM1565,99287.STM1721,99287.STM1901,99287.STM1956,99287.STM2155,99287.STM2224,99287.STM2377,99287.STM2490,99287.STM2522,99287.STM2540,99287.STM2673,99287.STM2674,99287.STM2675,99287.S…	rpsT,rpsB,tsf,hlpA,lipA,glnS,ybiK,infA,rpsA,rpmF,thrS,infC,rpmI,rplT,tyrS,rpsV,trpH,aspS,fliA,metG,rplY,STM2377,gcvR,hisS,hscB,rplS,trmD,rimM,rpsP,alaS,hypF,hycI,hypA,hypB,hypD,hypE,ygbO,yqcB,lysS,hybG,rpsU,pnp,rpsO,truB,infB,greA,rpmA,rplU,rpsI,rplM,yhdG,rplQ,rpoA,rpsD,rpsK,rpsM,rpmJ,rplO,rpsE,rplR,rplF,rpsH,rpsN,rplE,rplX,rplN,rpsQ,rplP,rpsC,rplV,rpsS,rplB,rplW,rplD,rplC,rpsJ,yheM,yheN,yhgI,yhh…
GO Process	GO:1901564	Organonitrogen compound metabolic process	214	855	0.19	0.7	2.06e-08	99287.STM0043,99287.STM0110,99287.STM0116,99287.STM0126,99287.STM0127,99287.STM0129,99287.STM0130,99287.STM0141,99287.STM0152,99287.STM0153,99287.STM0165,99287.STM0166,99287.STM0181,99287.STM0190,99287.STM0207,99287.STM0213,99287.STM0215,99287.STM0216,99287.STM0217,99287.STM0218,99287.STM0221,99287.STM0223,99287.STM0225,99287.STM0322,99287.STM0386,99287.STM0455,99287.STM0483,99287.STM0533,99287.S…	rpsT,leuD,ilvI,murD,ftsW,murC,ddlB,guaC,aceE,aceF,speD,speE,panC,mrcB,pfs,dapD,map,rpsB,tsf,pyrH,uppS,yaeL,hlpA,proA,proC,ybaX,apt,purK,entD,ybdZ,entF,entE,entA,ybdB,lipA,dacA,mrdB,glnS,gpmA,bioF,bioC,bioD,ybiK,infA,lrp,pflB,serC,aroA,rpsA,aspC,lonH,rpmF,ycfX,cobB,purB,gapA,gdhA,thrS,infC,rpmI,rplT,ssaN,pdxH,tyrS,pdxY,rpsV,steC,fabI,cysB,trpE,trpD,trpC,trpB,trpA,hemK,prsA,ftsI-2,pykA,ntpA,aspS,ch…
GO Process	GO:0009987	Cellular process	485	2488	0.09	0.58	6.93e-08	99287.STM0007,99287.STM0043,99287.STM0107,99287.STM0108,99287.STM0110,99287.STM0116,99287.STM0126,99287.STM0127,99287.STM0129,99287.STM0130,99287.STM0141,99287.STM0152,99287.STM0153,99287.STM0154,99287.STM0165,99287.STM0166,99287.STM0181,99287.STM0190,99287.STM0194,99287.STM0207,99287.STM0213,99287.STM0216,99287.STM0217,99287.STM0218,99287.STM0221,99287.STM0224,99287.STM0225,99287.STM0226,99287.S…	talB,rpsT,yabK,tbpA,leuD,ilvI,murD,ftsW,murC,ddlB,guaC,aceE,aceF,lpdA,speD,speE,panC,mrcB,fhuB,pfs,dapD,rpsB,tsf,pyrH,uppS,yaeT,hlpA,lpxD,fabZ,lpxB,rnhB,rcsF,proA,mod,foxA,sbmA,proC,sbcC,STM0402,yajB,yajC,secD,secF,ampG,tig,hupB,ybaX,amtB,aefA,apt,recR,copA,ybbM,ybbN,sfbA,sfbB,sfbC,purK,fimI,fimC,fimD,fimH,fimF,fimZ,ybdG,nfnB,entD,fepA,ybdZ,entF,fepG,fepD,entC,entE,entA,ybdB,ahpC,ahpF,pagP,ybeC,l…
GO Process	GO:1901137	Carbohydrate derivative biosynthetic process	83	231	0.35	0.85	9.59e-08	99287.STM0126,99287.STM0127,99287.STM0129,99287.STM0130,99287.STM0153,99287.STM0190,99287.STM0218,99287.STM0221,99287.STM0226,99287.STM0227,99287.STM0229,99287.STM0455,99287.STM0483,99287.STM0533,99287.STM0628,99287.STM0637,99287.STM0639,99287.STM0872,99287.STM1232,99287.STM1415,99287.STM1467,99287.STM1772,99287.STM1780,99287.STM1836,99287.STM1972,99287.STM2080,99287.STM2082,99287.STM2083,99287.S…	murD,ftsW,murC,ddlB,aceF,mrcB,pyrH,uppS,lpxD,fabZ,lpxB,ybaX,apt,purK,pagP,dacA,mrdB,grxA,purB,ssaN,manA,kdsA,prsA,ftsI-2,fliI,udg,rfbP,rfbK,rfbM,rfbV,rfbJ,rfbH,rfbG,rfbF,rfbC,rfbA,rfbB,nrdA,nrdB,yfbE,pmrF,yfbG,arnD,pqaB,arnF,pta,purF,purC,pbpC,purG,nrdE,nrdF,iacP,thyA,yrbH,accC,yhhQ,grxC,rfaL,rfaK,rfaZ,rfaY,rfaJ,rfaI,rfaB,rfaP,rfaQ,dfp,spoT,glmS,atpC,atpD,atpG,atpA,atpH,atpF,atpE,atpB,wecG,tpiA,m…
GO Process	GO:0044260	Cellular macromolecule metabolic process	143	516	0.24	0.71	2.35e-07	99287.STM0043,99287.STM0126,99287.STM0127,99287.STM0129,99287.STM0130,99287.STM0190,99287.STM0216,99287.STM0217,99287.STM0221,99287.STM0230,99287.STM0357,99287.STM0395,99287.STM0486,99287.STM0637,99287.STM0639,99287.STM0686,99287.STM0728,99287.STM0953,99287.STM0981,99287.STM0994,99287.STM1062,99287.STM1149,99287.STM1191,99287.STM1333,99287.STM1334,99287.STM1335,99287.STM1336,99287.STM1449,99287.S…	rpsT,murD,ftsW,murC,ddlB,mrcB,rpsB,tsf,uppS,rnhB,mod,sbcC,recR,dacA,mrdB,glnS,nei,infA,rpsA,mukB,uup,mdoC,rpmF,thrS,infC,rpmI,rplT,tyrS,nth,rpsV,rnb,trpH,kdsA,hemK,ftsI-2,ruvC,aspS,cheR,fliZ,udg,rfbP,rfbK,rfbM,rfbV,rfbJ,rfbH,rfbG,rfbF,rfbC,rfbA,rfbB,metG,nfo,rplY,nrdA,nrdB,ais,yfbE,pmrF,yfbG,arnD,pqaB,arnF,hisS,pbpC,rplS,trmD,rpsP,STM2764,nrdE,nrdF,alaS,recB,lysS,mltC,rpsU,yraO,pnp,rpsO,infB,rpmA…
GO Process	GO:0006807	Nitrogen compound metabolic process	278	1250	0.14	0.61	5.19e-07	99287.STM0043,99287.STM0110,99287.STM0116,99287.STM0126,99287.STM0127,99287.STM0129,99287.STM0130,99287.STM0141,99287.STM0152,99287.STM0153,99287.STM0165,99287.STM0166,99287.STM0181,99287.STM0190,99287.STM0207,99287.STM0213,99287.STM0214,99287.STM0215,99287.STM0216,99287.STM0217,99287.STM0218,99287.STM0221,99287.STM0223,99287.STM0225,99287.STM0230,99287.STM0322,99287.STM0357,99287.STM0386,99287.S…	rpsT,leuD,ilvI,murD,ftsW,murC,ddlB,guaC,aceE,aceF,speD,speE,panC,mrcB,pfs,dapD,glnD,map,rpsB,tsf,pyrH,uppS,yaeL,hlpA,rnhB,proA,mod,proC,sbcC,ybaX,apt,recR,purK,nfnB,entD,ybdZ,entF,entE,entA,ybdB,lipA,dacA,mrdB,glnS,ybgL,nei,gpmA,bioF,bioC,bioD,ybiK,grxA,hcp,infA,lrp,pflB,serC,aroA,rpsA,mukB,aspC,uup,lonH,rpmF,ycfX,cobB,purB,gapA,gdhA,thrS,infC,rpmI,rplT,ssaN,pdxH,tyrS,pdxY,nth,manA,rpsV,steC,fabI…
GO Process	GO:0034641	Cellular nitrogen compound metabolic process	198	810	0.18	0.64	6.05e-07	99287.STM0043,99287.STM0141,99287.STM0152,99287.STM0153,99287.STM0165,99287.STM0166,99287.STM0181,99287.STM0207,99287.STM0216,99287.STM0217,99287.STM0218,99287.STM0230,99287.STM0357,99287.STM0395,99287.STM0455,99287.STM0483,99287.STM0486,99287.STM0533,99287.STM0584,99287.STM0587,99287.STM0588,99287.STM0596,99287.STM0598,99287.STM0599,99287.STM0686,99287.STM0728,99287.STM0772,99287.STM0795,99287.S…	rpsT,guaC,aceE,aceF,speD,speE,panC,pfs,rpsB,tsf,pyrH,rnhB,mod,sbcC,ybaX,apt,recR,purK,entD,ybdZ,entF,entE,entA,ybdB,glnS,nei,gpmA,bioF,bioC,bioD,grxA,infA,serC,rpsA,mukB,uup,rpmF,purB,gapA,thrS,infC,rpmI,rplT,ssaN,pdxH,tyrS,pdxY,nth,manA,rpsV,fabI,rnb,trpH,trpE,trpD,trpC,trpB,trpA,prsA,pykA,ruvC,ntpA,aspS,fliZ,fliA,fliI,pduX,hisA,udg,rfbK,rfbM,rfbC,rfbA,rfbB,thiD,thiM,metG,nfo,rplY,nrdA,nrdB,pta,…
GO Process	GO:0019538	Protein metabolic process	100	336	0.27	0.67	4.59e-06	99287.STM0043,99287.STM0190,99287.STM0215,99287.STM0216,99287.STM0217,99287.STM0223,99287.STM0225,99287.STM0584,99287.STM0633,99287.STM0637,99287.STM0686,99287.STM0847,99287.STM0953,99287.STM0981,99287.STM1068,99287.STM1191,99287.STM1221,99287.STM1333,99287.STM1334,99287.STM1335,99287.STM1336,99287.STM1449,99287.STM1565,99287.STM1698,99287.STM1775,99287.STM1836,99287.STM1901,99287.STM1917,99287.S…	rpsT,mrcB,map,rpsB,tsf,yaeL,hlpA,entD,lipA,dacA,glnS,ybiK,infA,rpsA,lonH,rpmF,cobB,thrS,infC,rpmI,rplT,tyrS,rpsV,steC,hemK,ftsI-2,aspS,cheB,cheR,cheA,yegQ,metG,rplY,pqaB,STM2377,hisS,pbpC,hscB,rplS,rpsP,nrdI,alaS,hypF,hycI,hypA,hypB,hypD,hypE,iap,ptr,lysS,hybG,ygiY,rpsU,rpsO,infB,rpmA,rplU,rpsI,rplM,rplQ,rpsD,rpsK,rpsM,rpmJ,rplO,rpsE,rplR,rplF,rpsH,rpsN,rplE,rplX,rplN,rpsQ,rplP,rpsC,rplV,rpsS,rpl…
GO Process	GO:0044237	Cellular metabolic process	332	1599	0.11	0.55	4.59e-06	99287.STM0007,99287.STM0043,99287.STM0110,99287.STM0116,99287.STM0126,99287.STM0127,99287.STM0129,99287.STM0130,99287.STM0141,99287.STM0152,99287.STM0153,99287.STM0165,99287.STM0166,99287.STM0181,99287.STM0190,99287.STM0207,99287.STM0213,99287.STM0216,99287.STM0217,99287.STM0218,99287.STM0221,99287.STM0226,99287.STM0227,99287.STM0229,99287.STM0230,99287.STM0322,99287.STM0357,99287.STM0386,99287.S…	talB,rpsT,leuD,ilvI,murD,ftsW,murC,ddlB,guaC,aceE,aceF,speD,speE,panC,mrcB,pfs,dapD,rpsB,tsf,pyrH,uppS,lpxD,fabZ,lpxB,rnhB,proA,mod,proC,sbcC,yajB,ybaX,apt,recR,purK,nfnB,entD,ybdZ,entF,entC,entE,entA,ybdB,pagP,lipA,dacA,mrdB,glnS,nei,cydA,gpmA,bioF,bioC,bioD,grxA,infA,trxB,lrp,pflB,serC,aroA,rpsA,mukB,aspC,uup,mdoC,rpmF,plsX,fabH,fabD,ycfX,purB,icdA,STM1269,gapA,gdhA,ydjN,thrS,infC,rpmI,rplT,ydi…
GO Process	GO:0044238	Primary metabolic process	296	1386	0.12	0.56	4.59e-06	99287.STM0007,99287.STM0043,99287.STM0110,99287.STM0116,99287.STM0141,99287.STM0152,99287.STM0153,99287.STM0190,99287.STM0207,99287.STM0213,99287.STM0215,99287.STM0216,99287.STM0217,99287.STM0218,99287.STM0221,99287.STM0223,99287.STM0225,99287.STM0226,99287.STM0227,99287.STM0229,99287.STM0230,99287.STM0322,99287.STM0357,99287.STM0386,99287.STM0395,99287.STM0403,99287.STM0455,99287.STM0483,99287.S…	talB,rpsT,leuD,ilvI,guaC,aceE,aceF,mrcB,pfs,dapD,map,rpsB,tsf,pyrH,uppS,yaeL,hlpA,lpxD,fabZ,lpxB,rnhB,proA,mod,proC,sbcC,yajB,ybaX,apt,recR,ybbO,purK,rfbI,entD,entF,pagP,lipA,dacA,glnS,ybgL,nei,gpmA,ybiK,grxA,infA,lrp,pflB,serC,aroA,rpsA,mukB,aspC,uup,lonH,mdoC,rpmF,plsX,fabH,fabD,ycfX,cobB,purB,icdA,yeaD,gapA,gdhA,thrS,infC,rpmI,rplT,lpp,ssaN,cfa,tyrS,nth,manA,rpsV,steC,fabI,rnb,cysB,trpH,trpE,t…
GO Process	GO:1901135	Carbohydrate derivative metabolic process	102	350	0.26	0.65	7.58e-06	99287.STM0007,99287.STM0126,99287.STM0127,99287.STM0129,99287.STM0130,99287.STM0152,99287.STM0153,99287.STM0190,99287.STM0207,99287.STM0218,99287.STM0221,99287.STM0226,99287.STM0227,99287.STM0229,99287.STM0455,99287.STM0483,99287.STM0533,99287.STM0628,99287.STM0637,99287.STM0639,99287.STM0772,99287.STM0872,99287.STM1220,99287.STM1232,99287.STM1290,99287.STM1415,99287.STM1467,99287.STM1772,99287.S…	talB,murD,ftsW,murC,ddlB,aceE,aceF,mrcB,pfs,pyrH,uppS,lpxD,fabZ,lpxB,ybaX,apt,purK,pagP,dacA,mrdB,gpmA,grxA,ycfX,purB,gapA,ssaN,manA,kdsA,ipk,prsA,ftsI-2,pykA,fliI,udg,gnd,rfbP,rfbK,rfbM,rfbV,rfbJ,rfbH,rfbG,rfbF,rfbC,rfbA,rfbB,nrdA,nrdB,ais,yfbE,pmrF,yfbG,arnD,pqaB,arnF,pta,purF,yffH,purC,pbpC,purG,nrdE,nrdF,iacP,ispD,eno,thyA,fba,tktA,mltC,yraO,yrbH,accC,rpe,yhhQ,grxC,rfaL,rfaK,rfaZ,rfaY,rfaJ,rf…
GO Process	GO:0071704	Organic substance metabolic process	334	1650	0.1	0.5	4.46e-05	99287.STM0007,99287.STM0043,99287.STM0110,99287.STM0116,99287.STM0126,99287.STM0127,99287.STM0129,99287.STM0130,99287.STM0141,99287.STM0152,99287.STM0153,99287.STM0165,99287.STM0166,99287.STM0181,99287.STM0190,99287.STM0207,99287.STM0213,99287.STM0215,99287.STM0216,99287.STM0217,99287.STM0218,99287.STM0221,99287.STM0223,99287.STM0225,99287.STM0226,99287.STM0227,99287.STM0229,99287.STM0230,99287.S…	talB,rpsT,leuD,ilvI,murD,ftsW,murC,ddlB,guaC,aceE,aceF,speD,speE,panC,mrcB,pfs,dapD,map,rpsB,tsf,pyrH,uppS,yaeL,hlpA,lpxD,fabZ,lpxB,rnhB,proA,mod,proC,sbcC,yajB,ybaX,apt,recR,ybbO,purK,rfbI,nfnB,entD,ybdZ,entF,entC,entE,entA,ybdB,pagP,lipA,dacA,mrdB,glnS,ybgL,nei,gpmA,bioF,bioC,bioD,ybiK,grxA,infA,lrp,pflB,serC,aroA,rpsA,mukB,aspC,uup,lonH,mdoC,rpmF,plsX,fabH,fabD,ycfX,cobB,purB,icdA,STM1269,yeaD…
GO Process	GO:0042592	Homeostatic process	27	46	0.56	0.8	4.68e-05	99287.STM0154,99287.STM0194,99287.STM0364,99287.STM0402,99287.STM0478,99287.STM0498,99287.STM0503,99287.STM0504,99287.STM0585,99287.STM0591,99287.STM0592,99287.STM0608,99287.STM0609,99287.STM0872,99287.STM0956,99287.STM0958,99287.STM1204,99287.STM2491,99287.STM2777,99287.STM2805,99287.STM3214,99287.STM3443,99287.STM3506,99287.STM3597,99287.STM3702,99287.STM3915,99287.STM4269	lpdA,fhuB,foxA,STM0402,aefA,copA,ybbM,ybbN,fepA,fepG,fepD,ahpC,ahpF,grxA,cydC,trxB,fhuE,bcp,iroN,nrdH,yqjH,bfr,feoB,gor,grxC,trxA,yjcE
GO Process	GO:0065008	Regulation of biological quality	32	64	0.49	0.74	6.25e-05	99287.STM0154,99287.STM0194,99287.STM0225,99287.STM0364,99287.STM0402,99287.STM0478,99287.STM0498,99287.STM0503,99287.STM0504,99287.STM0585,99287.STM0591,99287.STM0592,99287.STM0608,99287.STM0609,99287.STM0872,99287.STM0956,99287.STM0958,99287.STM1204,99287.STM1632,99287.STM2491,99287.STM2777,99287.STM2805,99287.STM2827,99287.STM3214,99287.STM3416,99287.STM3443,99287.STM3506,99287.STM3597,99287.S…	lpdA,fhuB,hlpA,foxA,STM0402,aefA,copA,ybbM,ybbN,fepA,fepG,fepD,ahpC,ahpF,grxA,cydC,trxB,fhuE,STM1632,bcp,iroN,nrdH,alaS,yqjH,rpsD,bfr,feoB,gor,grxC,trxA,yjcE,STM4549
GO Process	GO:0008610	Lipid biosynthetic process	48	126	0.38	0.66	7.36e-05	99287.STM0221,99287.STM0226,99287.STM0227,99287.STM0229,99287.STM0403,99287.STM0628,99287.STM0633,99287.STM1192,99287.STM1193,99287.STM1194,99287.STM1427,99287.STM1700,99287.STM1772,99287.STM1779,99287.STM2080,99287.STM2082,99287.STM2083,99287.STM2084,99287.STM2087,99287.STM2089,99287.STM2090,99287.STM2091,99287.STM2092,99287.STM2094,99287.STM2095,99287.STM2097,99287.STM2297,99287.STM2298,99287.S…	uppS,lpxD,fabZ,lpxB,yajB,pagP,lipA,plsX,fabH,fabD,cfa,fabI,kdsA,ipk,udg,rfbP,rfbK,rfbM,rfbV,rfbJ,rfbH,rfbG,rfbF,rfbC,rfbA,rfbB,yfbE,pmrF,yfbG,arnD,pqaB,arnF,fabB,suhB,iacP,ispD,yrbH,accB,accC,rfaL,rfaK,rfaZ,rfaY,rfaJ,rfaI,rfaB,rfaP,rfaQ
GO Process	GO:0008152	Metabolic process	363	1846	0.09	0.47	0.00012	99287.STM0007,99287.STM0043,99287.STM0110,99287.STM0116,99287.STM0126,99287.STM0127,99287.STM0129,99287.STM0130,99287.STM0141,99287.STM0152,99287.STM0153,99287.STM0165,99287.STM0166,99287.STM0181,99287.STM0190,99287.STM0207,99287.STM0213,99287.STM0214,99287.STM0215,99287.STM0216,99287.STM0217,99287.STM0218,99287.STM0221,99287.STM0223,99287.STM0225,99287.STM0226,99287.STM0227,99287.STM0229,99287.S…	talB,rpsT,leuD,ilvI,murD,ftsW,murC,ddlB,guaC,aceE,aceF,speD,speE,panC,mrcB,pfs,dapD,glnD,map,rpsB,tsf,pyrH,uppS,yaeL,hlpA,lpxD,fabZ,lpxB,rnhB,proA,mod,proC,sbcC,STM0402,yajB,ybaX,apt,recR,ybbO,purK,rfbI,nfnB,entD,ybdZ,entF,entC,entE,entA,ybdB,pagP,lipA,dacA,mrdB,glnS,ybgL,nei,cydA,gpmA,bioF,bioC,bioD,ybiK,grxA,hcp,infA,trxB,lrp,pflB,serC,aroA,rpsA,mukB,aspC,uup,lonH,mdoC,rpmF,plsX,fabH,fabD,ycfX,…
GO Process	GO:0043170	Macromolecule metabolic process	190	838	0.15	0.5	0.00012	99287.STM0043,99287.STM0126,99287.STM0127,99287.STM0129,99287.STM0130,99287.STM0190,99287.STM0215,99287.STM0216,99287.STM0217,99287.STM0221,99287.STM0223,99287.STM0225,99287.STM0230,99287.STM0357,99287.STM0395,99287.STM0486,99287.STM0559,99287.STM0584,99287.STM0633,99287.STM0637,99287.STM0639,99287.STM0686,99287.STM0728,99287.STM0847,99287.STM0953,99287.STM0981,99287.STM0994,99287.STM1062,99287.S…	rpsT,murD,ftsW,murC,ddlB,mrcB,map,rpsB,tsf,uppS,yaeL,hlpA,rnhB,mod,sbcC,recR,rfbI,entD,lipA,dacA,mrdB,glnS,nei,ybiK,infA,rpsA,mukB,uup,lonH,mdoC,rpmF,ycfX,cobB,thrS,infC,rpmI,rplT,tyrS,nth,rpsV,steC,rnb,trpH,kdsA,hemK,ftsI-2,ruvC,aspS,cheB,cheR,cheA,fliZ,fliA,udg,rfbP,rfbK,rfbM,rfbV,rfbJ,rfbH,rfbG,rfbF,rfbC,rfbA,rfbB,yegQ,metG,nfo,rplY,nrdA,nrdB,ais,yfbE,pmrF,yfbG,arnD,pqaB,arnF,STM2377,gcvR,hisS…
GO Process	GO:1903509	Liposaccharide metabolic process	35	82	0.43	0.63	0.00029	99287.STM0226,99287.STM0227,99287.STM0229,99287.STM0628,99287.STM1772,99287.STM2080,99287.STM2082,99287.STM2083,99287.STM2084,99287.STM2087,99287.STM2089,99287.STM2090,99287.STM2091,99287.STM2092,99287.STM2094,99287.STM2095,99287.STM2097,99287.STM2296,99287.STM2297,99287.STM2298,99287.STM2299,99287.STM2300,99287.STM2301,99287.STM2303,99287.STM2881,99287.STM3315,99287.STM3713,99287.STM3714,99287.S…	lpxD,fabZ,lpxB,pagP,kdsA,udg,rfbP,rfbK,rfbM,rfbV,rfbJ,rfbH,rfbG,rfbF,rfbC,rfbA,rfbB,ais,yfbE,pmrF,yfbG,arnD,pqaB,arnF,iacP,yrbH,rfaL,rfaK,rfaZ,rfaY,rfaJ,rfaI,rfaB,rfaP,rfaQ
GO Process	GO:0046394	Carboxylic acid biosynthetic process	59	184	0.3	0.55	0.00037	99287.STM0110,99287.STM0116,99287.STM0181,99287.STM0207,99287.STM0213,99287.STM0227,99287.STM0322,99287.STM0386,99287.STM0403,99287.STM0633,99287.STM0795,99287.STM0796,99287.STM0797,99287.STM0977,99287.STM0978,99287.STM0998,99287.STM1192,99287.STM1193,99287.STM1194,99287.STM1269,99287.STM1299,99287.STM1700,99287.STM1713,99287.STM1723,99287.STM1724,99287.STM1725,99287.STM1726,99287.STM1727,99287.S…	leuD,ilvI,panC,pfs,dapD,fabZ,proA,proC,yajB,lipA,bioF,bioC,bioD,serC,aroA,aspC,plsX,fabH,fabD,STM1269,gdhA,fabI,cysB,trpE,trpD,trpC,trpB,trpA,kdsA,ntpA,hisG,hisD,hisC,hisB,hisH,hisA,hisF,hisI,udg,fabB,cysZ,cysK,cysM,dapA,glyA,iacP,cysI,cysJ,serA,accB,accC,gph,aroB,asd,ilvC,glnA,metH,tyrB,yjgF
GO Process	GO:0019725	Cellular homeostasis	21	34	0.59	0.68	0.00038	99287.STM0154,99287.STM0194,99287.STM0402,99287.STM0478,99287.STM0503,99287.STM0504,99287.STM0591,99287.STM0592,99287.STM0608,99287.STM0609,99287.STM0872,99287.STM0956,99287.STM0958,99287.STM2491,99287.STM2805,99287.STM3214,99287.STM3443,99287.STM3597,99287.STM3702,99287.STM3915,99287.STM4269	lpdA,fhuB,STM0402,aefA,ybbM,ybbN,fepG,fepD,ahpC,ahpF,grxA,cydC,trxB,bcp,nrdH,yqjH,bfr,gor,grxC,trxA,yjcE
GO Process	GO:0046034	ATP metabolic process	19	28	0.63	0.7	0.00039	99287.STM0152,99287.STM0153,99287.STM0772,99287.STM1290,99287.STM1415,99287.STM1888,99287.STM1972,99287.STM2952,99287.STM3068,99287.STM3864,99287.STM3865,99287.STM3866,99287.STM3867,99287.STM3868,99287.STM3869,99287.STM3870,99287.STM3871,99287.STM4081,99287.STM4221	aceE,aceF,gpmA,gapA,ssaN,pykA,fliI,eno,fba,atpC,atpD,atpG,atpA,atpH,atpF,atpE,atpB,tpiA,pgi
GO Process	GO:0090407	Organophosphate biosynthetic process	57	176	0.31	0.55	0.00039	99287.STM0153,99287.STM0218,99287.STM0226,99287.STM0227,99287.STM0229,99287.STM0483,99287.STM0533,99287.STM0628,99287.STM0872,99287.STM1192,99287.STM1232,99287.STM1415,99287.STM1448,99287.STM1450,99287.STM1779,99287.STM1780,99287.STM1972,99287.STM2146,99287.STM2147,99287.STM2277,99287.STM2278,99287.STM2297,99287.STM2298,99287.STM2299,99287.STM2300,99287.STM2301,99287.STM2303,99287.STM2338,99287.S…	aceF,pyrH,lpxD,fabZ,lpxB,apt,purK,pagP,grxA,plsX,purB,ssaN,pdxH,pdxY,ipk,prsA,fliI,thiD,thiM,nrdA,nrdB,yfbE,pmrF,yfbG,arnD,pqaB,arnF,pta,purF,purC,suhB,purG,nadB,nrdE,nrdF,iacP,ispD,thyA,epd,accC,grxC,dfp,spoT,atpC,atpD,atpG,atpA,atpH,atpF,atpE,atpB,tpiA,coaA,thiH,thiG,thiC,purA
GO Process	GO:0044272	Sulfur compound biosynthetic process	27	55	0.49	0.63	0.00043	99287.STM0153,99287.STM0207,99287.STM0633,99287.STM0795,99287.STM0796,99287.STM0797,99287.STM1700,99287.STM1713,99287.STM2146,99287.STM2147,99287.STM2338,99287.STM2429,99287.STM2430,99287.STM2440,99287.STM2933,99287.STM2934,99287.STM2935,99287.STM2946,99287.STM2947,99287.STM2948,99287.STM3090,99287.STM3380,99287.STM3539,99287.STM4159,99287.STM4160,99287.STM4164,99287.STM4188	aceF,pfs,lipA,bioF,bioC,bioD,fabI,cysB,thiD,thiM,pta,cysZ,cysK,cysM,cysC,cysN,cysD,cysH,cysI,cysJ,metK,accC,asd,thiH,thiG,thiC,metH
GO Process	GO:0019637	Organophosphate metabolic process	72	250	0.25	0.5	0.00067	99287.STM0007,99287.STM0141,99287.STM0152,99287.STM0153,99287.STM0218,99287.STM0226,99287.STM0227,99287.STM0229,99287.STM0483,99287.STM0533,99287.STM0628,99287.STM0772,99287.STM0872,99287.STM1192,99287.STM1232,99287.STM1290,99287.STM1415,99287.STM1448,99287.STM1450,99287.STM1779,99287.STM1780,99287.STM1888,99287.STM1972,99287.STM2081,99287.STM2146,99287.STM2147,99287.STM2277,99287.STM2278,99287.S…	talB,guaC,aceE,aceF,pyrH,lpxD,fabZ,lpxB,apt,purK,pagP,gpmA,grxA,plsX,purB,gapA,ssaN,pdxH,pdxY,ipk,prsA,pykA,fliI,gnd,thiD,thiM,nrdA,nrdB,yfbE,pmrF,yfbG,arnD,pqaB,arnF,pta,purF,yffH,purC,suhB,purG,nadB,nrdE,nrdF,iacP,ispD,eno,thyA,fba,epd,tktA,STM3167,accC,rpe,grxC,dfp,spoT,glmS,atpC,atpD,atpG,atpA,atpH,atpF,atpE,atpB,tpiA,coaA,thiH,thiG,thiC,pgi,purA
GO Process	GO:0006163	Purine nucleotide metabolic process	33	80	0.41	0.57	0.00074	99287.STM0141,99287.STM0152,99287.STM0153,99287.STM0483,99287.STM0533,99287.STM0772,99287.STM1232,99287.STM1290,99287.STM1415,99287.STM1780,99287.STM1888,99287.STM1972,99287.STM2338,99287.STM2362,99287.STM2487,99287.STM2565,99287.STM2952,99287.STM3068,99287.STM3380,99287.STM3730,99287.STM3742,99287.STM3864,99287.STM3865,99287.STM3866,99287.STM3867,99287.STM3868,99287.STM3869,99287.STM3870,99287.S…	guaC,aceE,aceF,apt,purK,gpmA,purB,gapA,ssaN,prsA,pykA,fliI,pta,purF,purC,purG,eno,fba,accC,dfp,spoT,atpC,atpD,atpG,atpA,atpH,atpF,atpE,atpB,tpiA,coaA,pgi,purA
GO Process	GO:0009199	Ribonucleoside triphosphate metabolic process	20	34	0.57	0.62	0.00087	99287.STM0152,99287.STM0153,99287.STM0218,99287.STM0772,99287.STM1290,99287.STM1415,99287.STM1888,99287.STM1972,99287.STM2952,99287.STM3068,99287.STM3864,99287.STM3865,99287.STM3866,99287.STM3867,99287.STM3868,99287.STM3869,99287.STM3870,99287.STM3871,99287.STM4081,99287.STM4221	aceE,aceF,pyrH,gpmA,gapA,ssaN,pykA,fliI,eno,fba,atpC,atpD,atpG,atpA,atpH,atpF,atpE,atpB,tpiA,pgi
GO Process	GO:0008653	Lipopolysaccharide metabolic process	30	70	0.43	0.56	0.00097	99287.STM1772,99287.STM2080,99287.STM2082,99287.STM2083,99287.STM2084,99287.STM2087,99287.STM2089,99287.STM2090,99287.STM2091,99287.STM2092,99287.STM2094,99287.STM2095,99287.STM2097,99287.STM2296,99287.STM2297,99287.STM2298,99287.STM2299,99287.STM2300,99287.STM2301,99287.STM2303,99287.STM3315,99287.STM3713,99287.STM3714,99287.STM3715,99287.STM3716,99287.STM3717,99287.STM3718,99287.STM3719,99287.S…	kdsA,udg,rfbP,rfbK,rfbM,rfbV,rfbJ,rfbH,rfbG,rfbF,rfbC,rfbA,rfbB,ais,yfbE,pmrF,yfbG,arnD,pqaB,arnF,yrbH,rfaL,rfaK,rfaZ,rfaY,rfaJ,rfaI,rfaB,rfaP,rfaQ
GO Process	GO:0009150	Purine ribonucleotide metabolic process	31	74	0.42	0.56	0.00099	99287.STM0152,99287.STM0153,99287.STM0483,99287.STM0533,99287.STM0772,99287.STM1232,99287.STM1290,99287.STM1415,99287.STM1888,99287.STM1972,99287.STM2338,99287.STM2362,99287.STM2487,99287.STM2565,99287.STM2952,99287.STM3068,99287.STM3380,99287.STM3730,99287.STM3742,99287.STM3864,99287.STM3865,99287.STM3866,99287.STM3867,99287.STM3868,99287.STM3869,99287.STM3870,99287.STM3871,99287.STM4081,99287.S…	aceE,aceF,apt,purK,gpmA,purB,gapA,ssaN,pykA,fliI,pta,purF,purC,purG,eno,fba,accC,dfp,spoT,atpC,atpD,atpG,atpA,atpH,atpF,atpE,atpB,tpiA,coaA,pgi,purA
GO Process	GO:0009103	Lipopolysaccharide biosynthetic process	29	67	0.43	0.56	0.0011	99287.STM1772,99287.STM2080,99287.STM2082,99287.STM2083,99287.STM2084,99287.STM2087,99287.STM2089,99287.STM2090,99287.STM2091,99287.STM2092,99287.STM2094,99287.STM2095,99287.STM2097,99287.STM2297,99287.STM2298,99287.STM2299,99287.STM2300,99287.STM2301,99287.STM2303,99287.STM3315,99287.STM3713,99287.STM3714,99287.STM3715,99287.STM3716,99287.STM3717,99287.STM3718,99287.STM3719,99287.STM3721,99287.S…	kdsA,udg,rfbP,rfbK,rfbM,rfbV,rfbJ,rfbH,rfbG,rfbF,rfbC,rfbA,rfbB,yfbE,pmrF,yfbG,arnD,pqaB,arnF,yrbH,rfaL,rfaK,rfaZ,rfaY,rfaJ,rfaI,rfaB,rfaP,rfaQ
GO Process	GO:0019438	Aromatic compound biosynthetic process	77	280	0.23	0.47	0.0011	99287.STM0153,99287.STM0218,99287.STM0455,99287.STM0483,99287.STM0533,99287.STM0584,99287.STM0588,99287.STM0599,99287.STM0872,99287.STM0977,99287.STM0978,99287.STM0998,99287.STM1232,99287.STM1269,99287.STM1415,99287.STM1448,99287.STM1450,99287.STM1467,99287.STM1723,99287.STM1724,99287.STM1725,99287.STM1726,99287.STM1727,99287.STM1780,99287.STM1900,99287.STM1956,99287.STM1972,99287.STM2058,99287.S…	aceF,pyrH,ybaX,apt,purK,entD,entF,ybdB,grxA,serC,aroA,aspC,purB,STM1269,ssaN,pdxH,pdxY,manA,trpE,trpD,trpC,trpB,trpA,prsA,ntpA,fliA,fliI,pduX,hisA,udg,rfbK,rfbM,rfbC,rfbA,rfbB,thiD,thiM,nrdA,nrdB,pta,purF,purC,gcvR,purG,nadB,nrdE,nrdF,thyA,epd,yggW,greA,accC,rpoA,rplD,aroB,yhhQ,grxC,dfp,spoT,atpC,atpD,atpG,atpA,atpH,atpF,atpE,atpB,priA,coaA,rpoB,rpoC,thiH,thiG,thiC,tyrB,purA,priB
GO Process	GO:1901362	Organic cyclic compound biosynthetic process	84	316	0.22	0.46	0.0013	99287.STM0153,99287.STM0218,99287.STM0322,99287.STM0386,99287.STM0455,99287.STM0483,99287.STM0533,99287.STM0584,99287.STM0588,99287.STM0599,99287.STM0633,99287.STM0795,99287.STM0796,99287.STM0797,99287.STM0872,99287.STM0977,99287.STM0978,99287.STM0998,99287.STM1232,99287.STM1269,99287.STM1415,99287.STM1448,99287.STM1450,99287.STM1467,99287.STM1700,99287.STM1723,99287.STM1724,99287.STM1725,99287.S…	aceF,pyrH,proA,proC,ybaX,apt,purK,entD,entF,ybdB,lipA,bioF,bioC,bioD,grxA,serC,aroA,aspC,purB,STM1269,ssaN,pdxH,pdxY,manA,fabI,trpE,trpD,trpC,trpB,trpA,prsA,ntpA,fliA,fliI,pduX,hisA,udg,rfbK,rfbM,rfbC,rfbA,rfbB,thiD,thiM,nrdA,nrdB,pta,purF,purC,gcvR,purG,nadB,nrdE,nrdF,thyA,epd,yggW,greA,accC,rpoA,rplD,aroB,yhhQ,grxC,dfp,spoT,atpC,atpD,atpG,atpA,atpH,atpF,atpE,atpB,priA,coaA,rpoB,rpoC,thiH,thiG,t…
GO Process	GO:0006164	Purine nucleotide biosynthetic process	24	50	0.48	0.56	0.0015	99287.STM0153,99287.STM0483,99287.STM0533,99287.STM1232,99287.STM1415,99287.STM1780,99287.STM1972,99287.STM2338,99287.STM2362,99287.STM2487,99287.STM2565,99287.STM3380,99287.STM3730,99287.STM3742,99287.STM3864,99287.STM3865,99287.STM3866,99287.STM3867,99287.STM3868,99287.STM3869,99287.STM3870,99287.STM3871,99287.STM4139,99287.STM4366	aceF,apt,purK,purB,ssaN,prsA,fliI,pta,purF,purC,purG,accC,dfp,spoT,atpC,atpD,atpG,atpA,atpH,atpF,atpE,atpB,coaA,purA
GO Process	GO:0044283	Small molecule biosynthetic process	79	294	0.22	0.46	0.0015	99287.STM0110,99287.STM0116,99287.STM0181,99287.STM0207,99287.STM0213,99287.STM0221,99287.STM0227,99287.STM0322,99287.STM0386,99287.STM0403,99287.STM0455,99287.STM0483,99287.STM0633,99287.STM0772,99287.STM0795,99287.STM0796,99287.STM0797,99287.STM0977,99287.STM0978,99287.STM0998,99287.STM1192,99287.STM1193,99287.STM1194,99287.STM1269,99287.STM1299,99287.STM1366,99287.STM1448,99287.STM1450,99287.S…	leuD,ilvI,panC,pfs,dapD,uppS,fabZ,proA,proC,yajB,ybaX,apt,lipA,gpmA,bioF,bioC,bioD,serC,aroA,aspC,plsX,fabH,fabD,STM1269,gdhA,menI,pdxH,pdxY,fabI,cysB,trpE,trpD,trpC,trpB,trpA,kdsA,ntpA,pduX,hisG,hisD,hisC,hisB,hisH,hisA,hisF,hisI,udg,thiD,thiM,fabB,cysZ,cysK,cysM,purC,dapA,glyA,iacP,cysI,cysJ,serA,fba,epd,accB,accC,gph,aroB,asd,yhhQ,ilvC,aarF,glnA,tpiA,thiH,thiG,thiC,metH,pgi,tyrB,yjgF
GO Process	GO:0009141	Nucleoside triphosphate metabolic process	21	40	0.52	0.56	0.0016	99287.STM0152,99287.STM0153,99287.STM0218,99287.STM0772,99287.STM1290,99287.STM1415,99287.STM1888,99287.STM1972,99287.STM2952,99287.STM3001,99287.STM3068,99287.STM3864,99287.STM3865,99287.STM3866,99287.STM3867,99287.STM3868,99287.STM3869,99287.STM3870,99287.STM3871,99287.STM4081,99287.STM4221	aceE,aceF,pyrH,gpmA,gapA,ssaN,pykA,fliI,eno,thyA,fba,atpC,atpD,atpG,atpA,atpH,atpF,atpE,atpB,tpiA,pgi
GO Process	GO:0009152	Purine ribonucleotide biosynthetic process	23	47	0.49	0.55	0.0016	99287.STM0153,99287.STM0483,99287.STM0533,99287.STM1232,99287.STM1415,99287.STM1972,99287.STM2338,99287.STM2362,99287.STM2487,99287.STM2565,99287.STM3380,99287.STM3730,99287.STM3742,99287.STM3864,99287.STM3865,99287.STM3866,99287.STM3867,99287.STM3868,99287.STM3869,99287.STM3870,99287.STM3871,99287.STM4139,99287.STM4366	aceF,apt,purK,purB,ssaN,fliI,pta,purF,purC,purG,accC,dfp,spoT,atpC,atpD,atpG,atpA,atpH,atpF,atpE,atpB,coaA,purA
GO Process	GO:0072521	Purine-containing compound metabolic process	34	89	0.38	0.52	0.0016	99287.STM0141,99287.STM0152,99287.STM0153,99287.STM0207,99287.STM0483,99287.STM0533,99287.STM0772,99287.STM1232,99287.STM1290,99287.STM1415,99287.STM1780,99287.STM1888,99287.STM1972,99287.STM2338,99287.STM2362,99287.STM2487,99287.STM2565,99287.STM2952,99287.STM3068,99287.STM3380,99287.STM3730,99287.STM3742,99287.STM3864,99287.STM3865,99287.STM3866,99287.STM3867,99287.STM3868,99287.STM3869,99287.S…	guaC,aceE,aceF,pfs,apt,purK,gpmA,purB,gapA,ssaN,prsA,pykA,fliI,pta,purF,purC,purG,eno,fba,accC,dfp,spoT,atpC,atpD,atpG,atpA,atpH,atpF,atpE,atpB,tpiA,coaA,pgi,purA
GO Process	GO:0018130	Heterocycle biosynthetic process	79	300	0.22	0.43	0.0025	99287.STM0153,99287.STM0218,99287.STM0322,99287.STM0386,99287.STM0455,99287.STM0483,99287.STM0533,99287.STM0584,99287.STM0588,99287.STM0599,99287.STM0633,99287.STM0795,99287.STM0796,99287.STM0797,99287.STM0872,99287.STM0977,99287.STM1232,99287.STM1415,99287.STM1448,99287.STM1450,99287.STM1467,99287.STM1700,99287.STM1723,99287.STM1724,99287.STM1725,99287.STM1726,99287.STM1727,99287.STM1780,99287.S…	aceF,pyrH,proA,proC,ybaX,apt,purK,entD,entF,ybdB,lipA,bioF,bioC,bioD,grxA,serC,purB,ssaN,pdxH,pdxY,manA,fabI,trpE,trpD,trpC,trpB,trpA,prsA,ntpA,fliA,fliI,pduX,hisA,udg,rfbK,rfbM,rfbC,rfbA,rfbB,thiD,thiM,nrdA,nrdB,pta,purF,purC,gcvR,purG,nadB,nrdE,nrdF,thyA,epd,yggW,greA,accC,rpoA,rplD,yhhQ,grxC,dfp,spoT,atpC,atpD,atpG,atpA,atpH,atpF,atpE,atpB,priA,coaA,rpoB,rpoC,thiH,thiG,thiC,purA,priB
GO Process	GO:0009165	Nucleotide biosynthetic process	33	89	0.36	0.48	0.003	99287.STM0153,99287.STM0218,99287.STM0483,99287.STM0533,99287.STM0872,99287.STM1232,99287.STM1415,99287.STM1780,99287.STM1972,99287.STM2277,99287.STM2278,99287.STM2338,99287.STM2362,99287.STM2487,99287.STM2565,99287.STM2641,99287.STM2807,99287.STM2808,99287.STM3001,99287.STM3380,99287.STM3702,99287.STM3730,99287.STM3742,99287.STM3864,99287.STM3865,99287.STM3866,99287.STM3867,99287.STM3868,99287.S…	aceF,pyrH,apt,purK,grxA,purB,ssaN,prsA,fliI,nrdA,nrdB,pta,purF,purC,purG,nadB,nrdE,nrdF,thyA,accC,grxC,dfp,spoT,atpC,atpD,atpG,atpA,atpH,atpF,atpE,atpB,coaA,purA
GO Process	GO:0045454	Cell redox homeostasis	13	17	0.68	0.56	0.003	99287.STM0154,99287.STM0402,99287.STM0504,99287.STM0608,99287.STM0609,99287.STM0872,99287.STM0956,99287.STM0958,99287.STM2491,99287.STM2805,99287.STM3597,99287.STM3702,99287.STM3915	lpdA,STM0402,ybbN,ahpC,ahpF,grxA,cydC,trxB,bcp,nrdH,gor,grxC,trxA
GO Process	GO:0006753	Nucleoside phosphate metabolic process	44	137	0.3	0.45	0.0031	99287.STM0141,99287.STM0152,99287.STM0153,99287.STM0218,99287.STM0483,99287.STM0533,99287.STM0772,99287.STM0872,99287.STM1232,99287.STM1290,99287.STM1415,99287.STM1780,99287.STM1888,99287.STM1972,99287.STM2277,99287.STM2278,99287.STM2338,99287.STM2362,99287.STM2477,99287.STM2487,99287.STM2565,99287.STM2641,99287.STM2807,99287.STM2808,99287.STM2952,99287.STM3001,99287.STM3068,99287.STM3167,99287.S…	guaC,aceE,aceF,pyrH,apt,purK,gpmA,grxA,purB,gapA,ssaN,prsA,pykA,fliI,nrdA,nrdB,pta,purF,yffH,purC,purG,nadB,nrdE,nrdF,eno,thyA,fba,STM3167,accC,grxC,dfp,spoT,atpC,atpD,atpG,atpA,atpH,atpF,atpE,atpB,tpiA,coaA,pgi,purA
GO Process	GO:0019693	Ribose phosphate metabolic process	34	94	0.35	0.47	0.0031	99287.STM0152,99287.STM0153,99287.STM0218,99287.STM0483,99287.STM0533,99287.STM0772,99287.STM1232,99287.STM1290,99287.STM1415,99287.STM1780,99287.STM1888,99287.STM1972,99287.STM2338,99287.STM2362,99287.STM2477,99287.STM2487,99287.STM2565,99287.STM2952,99287.STM3068,99287.STM3380,99287.STM3730,99287.STM3742,99287.STM3864,99287.STM3865,99287.STM3866,99287.STM3867,99287.STM3868,99287.STM3869,99287.S…	aceE,aceF,pyrH,apt,purK,gpmA,purB,gapA,ssaN,prsA,pykA,fliI,pta,purF,yffH,purC,purG,eno,fba,accC,dfp,spoT,atpC,atpD,atpG,atpA,atpH,atpF,atpE,atpB,tpiA,coaA,pgi,purA
GO Process	GO:0042221	Response to chemical	47	150	0.29	0.45	0.0031	99287.STM0118,99287.STM0190,99287.STM0226,99287.STM0402,99287.STM0569,99287.STM0608,99287.STM0609,99287.STM0872,99287.STM0937,99287.STM0958,99287.STM0959,99287.STM1418,99287.STM1700,99287.STM1915,99287.STM1916,99287.STM1917,99287.STM1918,99287.STM1919,99287.STM1920,99287.STM1921,99287.STM1922,99287.STM1923,99287.STM1976,99287.STM2297,99287.STM2298,99287.STM2299,99287.STM2300,99287.STM2301,99287.S…	fruR,mrcB,lpxD,STM0402,ybdG,ahpC,ahpF,grxA,hcp,trxB,lrp,ssaQ,fabI,cheZ,cheY,cheB,cheR,cheM,cheW,cheA,motB,motA,fliM,yfbE,pmrF,yfbG,arnD,pqaB,arnF,pmrD,STM2314,STM2446,bcp,pbpC,STM2804,proV,emrA,sitC,sitD,STM3216,rpsD,rpsE,tcp,gor,grxC,yjgF,tsr
GO Process	GO:0072348	Sulfur compound transport	15	23	0.61	0.54	0.0031	99287.STM0107,99287.STM0108,99287.STM0511,99287.STM0512,99287.STM0850,99287.STM0956,99287.STM0957,99287.STM1320,99287.STM2429,99287.STM2441,99287.STM2442,99287.STM2443,99287.STM2444,99287.STM2645,99287.STM4063	yabK,tbpA,sfbB,sfbC,yliC,cydC,cydD,ydjN,cysZ,cysA,cysW,cysU,cysP,yfiK,sbp
GO Process	GO:0009117	Nucleotide metabolic process	43	133	0.31	0.45	0.0032	99287.STM0141,99287.STM0152,99287.STM0153,99287.STM0218,99287.STM0483,99287.STM0533,99287.STM0772,99287.STM0872,99287.STM1232,99287.STM1290,99287.STM1415,99287.STM1780,99287.STM1888,99287.STM1972,99287.STM2277,99287.STM2278,99287.STM2338,99287.STM2362,99287.STM2487,99287.STM2565,99287.STM2641,99287.STM2807,99287.STM2808,99287.STM2952,99287.STM3001,99287.STM3068,99287.STM3167,99287.STM3380,99287.S…	guaC,aceE,aceF,pyrH,apt,purK,gpmA,grxA,purB,gapA,ssaN,prsA,pykA,fliI,nrdA,nrdB,pta,purF,purC,purG,nadB,nrdE,nrdF,eno,thyA,fba,STM3167,accC,grxC,dfp,spoT,atpC,atpD,atpG,atpA,atpH,atpF,atpE,atpB,tpiA,coaA,pgi,purA
GO Process	GO:0009259	Ribonucleotide metabolic process	32	89	0.35	0.44	0.0053	99287.STM0152,99287.STM0153,99287.STM0218,99287.STM0483,99287.STM0533,99287.STM0772,99287.STM1232,99287.STM1290,99287.STM1415,99287.STM1888,99287.STM1972,99287.STM2338,99287.STM2362,99287.STM2487,99287.STM2565,99287.STM2952,99287.STM3068,99287.STM3380,99287.STM3730,99287.STM3742,99287.STM3864,99287.STM3865,99287.STM3866,99287.STM3867,99287.STM3868,99287.STM3869,99287.STM3870,99287.STM3871,99287.S…	aceE,aceF,pyrH,apt,purK,gpmA,purB,gapA,ssaN,pykA,fliI,pta,purF,purC,purG,eno,fba,accC,dfp,spoT,atpC,atpD,atpG,atpA,atpH,atpF,atpE,atpB,tpiA,coaA,pgi,purA
GO Process	GO:0006629	Lipid metabolic process	51	174	0.26	0.41	0.0054	99287.STM0221,99287.STM0226,99287.STM0227,99287.STM0229,99287.STM0403,99287.STM0505,99287.STM0628,99287.STM0633,99287.STM1192,99287.STM1193,99287.STM1194,99287.STM1377,99287.STM1427,99287.STM1700,99287.STM1772,99287.STM1779,99287.STM2080,99287.STM2082,99287.STM2083,99287.STM2084,99287.STM2087,99287.STM2089,99287.STM2090,99287.STM2091,99287.STM2092,99287.STM2094,99287.STM2095,99287.STM2097,99287.S…	uppS,lpxD,fabZ,lpxB,yajB,ybbO,pagP,lipA,plsX,fabH,fabD,lpp,cfa,fabI,kdsA,ipk,udg,rfbP,rfbK,rfbM,rfbV,rfbJ,rfbH,rfbG,rfbF,rfbC,rfbA,rfbB,ais,yfbE,pmrF,yfbG,arnD,pqaB,arnF,fabB,suhB,iacP,ispD,yrbH,accB,accC,rfaL,rfaK,rfaZ,rfaY,rfaJ,rfaI,rfaB,rfaP,rfaQ
GO Process	GO:1901617	Organic hydroxy compound biosynthetic process	15	25	0.57	0.49	0.0054	99287.STM0221,99287.STM0584,99287.STM0588,99287.STM0599,99287.STM0977,99287.STM1269,99287.STM1448,99287.STM1450,99287.STM2146,99287.STM2147,99287.STM3070,99287.STM3482,99287.STM4159,99287.STM4160,99287.STM4164	uppS,entD,entF,ybdB,serC,STM1269,pdxH,pdxY,thiD,thiM,epd,gph,thiH,thiG,thiC
GO Process	GO:0044255	Cellular lipid metabolic process	49	166	0.27	0.4	0.0063	99287.STM0221,99287.STM0226,99287.STM0227,99287.STM0229,99287.STM0403,99287.STM0628,99287.STM0633,99287.STM1192,99287.STM1193,99287.STM1194,99287.STM1377,99287.STM1700,99287.STM1772,99287.STM1779,99287.STM2080,99287.STM2082,99287.STM2083,99287.STM2084,99287.STM2087,99287.STM2089,99287.STM2090,99287.STM2091,99287.STM2092,99287.STM2094,99287.STM2095,99287.STM2097,99287.STM2296,99287.STM2297,99287.S…	uppS,lpxD,fabZ,lpxB,yajB,pagP,lipA,plsX,fabH,fabD,lpp,fabI,kdsA,ipk,udg,rfbP,rfbK,rfbM,rfbV,rfbJ,rfbH,rfbG,rfbF,rfbC,rfbA,rfbB,ais,yfbE,pmrF,yfbG,arnD,pqaB,arnF,fabB,suhB,iacP,ispD,yrbH,accB,accC,rfaL,rfaK,rfaZ,rfaY,rfaJ,rfaI,rfaB,rfaP,rfaQ
GO Process	GO:0015986	Proton motive force-driven ATP synthesis	10	11	0.75	0.51	0.0065	99287.STM1415,99287.STM1972,99287.STM3864,99287.STM3865,99287.STM3866,99287.STM3867,99287.STM3868,99287.STM3869,99287.STM3870,99287.STM3871	ssaN,fliI,atpC,atpD,atpG,atpA,atpH,atpF,atpE,atpB
GO Process	GO:0016051	Carbohydrate biosynthetic process	41	130	0.29	0.41	0.0065	99287.STM0226,99287.STM0227,99287.STM0229,99287.STM0559,99287.STM0628,99287.STM0772,99287.STM1149,99287.STM1772,99287.STM2080,99287.STM2082,99287.STM2083,99287.STM2084,99287.STM2087,99287.STM2089,99287.STM2090,99287.STM2091,99287.STM2092,99287.STM2094,99287.STM2095,99287.STM2097,99287.STM2297,99287.STM2298,99287.STM2299,99287.STM2300,99287.STM2301,99287.STM2303,99287.STM2881,99287.STM3068,99287.S…	lpxD,fabZ,lpxB,rfbI,pagP,gpmA,mdoC,kdsA,udg,rfbP,rfbK,rfbM,rfbV,rfbJ,rfbH,rfbG,rfbF,rfbC,rfbA,rfbB,yfbE,pmrF,yfbG,arnD,pqaB,arnF,iacP,fba,yrbH,rfaL,rfaK,rfaZ,rfaY,rfaJ,rfaI,rfaB,rfaP,rfaQ,wecG,tpiA,pgi
GO Process	GO:0046390	Ribose phosphate biosynthetic process	25	62	0.4	0.44	0.0065	99287.STM0153,99287.STM0218,99287.STM0483,99287.STM0533,99287.STM1232,99287.STM1415,99287.STM1780,99287.STM1972,99287.STM2338,99287.STM2362,99287.STM2487,99287.STM2565,99287.STM3380,99287.STM3730,99287.STM3742,99287.STM3864,99287.STM3865,99287.STM3866,99287.STM3867,99287.STM3868,99287.STM3869,99287.STM3870,99287.STM3871,99287.STM4139,99287.STM4366	aceF,pyrH,apt,purK,purB,ssaN,prsA,fliI,pta,purF,purC,purG,accC,dfp,spoT,atpC,atpD,atpG,atpA,atpH,atpF,atpE,atpB,coaA,purA
GO Process	GO:0055086	Nucleobase-containing small molecule metabolic process	55	196	0.24	0.39	0.0071	99287.STM0141,99287.STM0152,99287.STM0153,99287.STM0207,99287.STM0218,99287.STM0455,99287.STM0483,99287.STM0533,99287.STM0772,99287.STM0872,99287.STM1232,99287.STM1290,99287.STM1415,99287.STM1467,99287.STM1780,99287.STM1888,99287.STM1972,99287.STM2080,99287.STM2083,99287.STM2084,99287.STM2094,99287.STM2095,99287.STM2097,99287.STM2277,99287.STM2278,99287.STM2338,99287.STM2362,99287.STM2477,99287.S…	guaC,aceE,aceF,pfs,pyrH,ybaX,apt,purK,gpmA,grxA,purB,gapA,ssaN,manA,prsA,pykA,fliI,udg,rfbK,rfbM,rfbC,rfbA,rfbB,nrdA,nrdB,pta,purF,yffH,purC,purG,nadB,nrdE,nrdF,eno,thyA,fba,STM3167,accC,yhhQ,grxC,dfp,spoT,glmS,atpC,atpD,atpG,atpA,atpH,atpF,atpE,atpB,tpiA,coaA,pgi,purA
GO Process	GO:0009260	Ribonucleotide biosynthetic process	24	60	0.4	0.42	0.0089	99287.STM0153,99287.STM0218,99287.STM0483,99287.STM0533,99287.STM1232,99287.STM1415,99287.STM1972,99287.STM2338,99287.STM2362,99287.STM2487,99287.STM2565,99287.STM3380,99287.STM3730,99287.STM3742,99287.STM3864,99287.STM3865,99287.STM3866,99287.STM3867,99287.STM3868,99287.STM3869,99287.STM3870,99287.STM3871,99287.STM4139,99287.STM4366	aceF,pyrH,apt,purK,purB,ssaN,fliI,pta,purF,purC,purG,accC,dfp,spoT,atpC,atpD,atpG,atpA,atpH,atpF,atpE,atpB,coaA,purA
GO Process	GO:0034654	Nucleobase-containing compound biosynthetic process	51	181	0.25	0.37	0.0107	99287.STM0153,99287.STM0218,99287.STM0455,99287.STM0483,99287.STM0533,99287.STM0872,99287.STM1232,99287.STM1415,99287.STM1467,99287.STM1780,99287.STM1956,99287.STM1972,99287.STM2080,99287.STM2083,99287.STM2084,99287.STM2094,99287.STM2095,99287.STM2097,99287.STM2277,99287.STM2278,99287.STM2338,99287.STM2362,99287.STM2487,99287.STM2490,99287.STM2565,99287.STM2641,99287.STM2807,99287.STM2808,99287.S…	aceF,pyrH,ybaX,apt,purK,grxA,purB,ssaN,manA,prsA,fliA,fliI,udg,rfbK,rfbM,rfbC,rfbA,rfbB,nrdA,nrdB,pta,purF,purC,gcvR,purG,nadB,nrdE,nrdF,thyA,greA,accC,rpoA,rplD,yhhQ,grxC,dfp,spoT,atpC,atpD,atpG,atpA,atpH,atpF,atpE,atpB,priA,coaA,rpoB,rpoC,purA,priB
GO Process	GO:0009312	Oligosaccharide biosynthetic process	20	47	0.42	0.39	0.0146	99287.STM0226,99287.STM0227,99287.STM0229,99287.STM0628,99287.STM2297,99287.STM2298,99287.STM2299,99287.STM2300,99287.STM2301,99287.STM2303,99287.STM2881,99287.STM3713,99287.STM3714,99287.STM3715,99287.STM3716,99287.STM3717,99287.STM3718,99287.STM3719,99287.STM3721,99287.STM3723	lpxD,fabZ,lpxB,pagP,yfbE,pmrF,yfbG,arnD,pqaB,arnF,iacP,rfaL,rfaK,rfaZ,rfaY,rfaJ,rfaI,rfaB,rfaP,rfaQ
GO Process	GO:0000271	Polysaccharide biosynthetic process	32	97	0.31	0.36	0.015	99287.STM0559,99287.STM1149,99287.STM1772,99287.STM2080,99287.STM2082,99287.STM2083,99287.STM2084,99287.STM2087,99287.STM2089,99287.STM2090,99287.STM2091,99287.STM2092,99287.STM2094,99287.STM2095,99287.STM2097,99287.STM2297,99287.STM2298,99287.STM2299,99287.STM2300,99287.STM2301,99287.STM2303,99287.STM3315,99287.STM3713,99287.STM3714,99287.STM3715,99287.STM3716,99287.STM3717,99287.STM3718,99287.S…	rfbI,mdoC,kdsA,udg,rfbP,rfbK,rfbM,rfbV,rfbJ,rfbH,rfbG,rfbF,rfbC,rfbA,rfbB,yfbE,pmrF,yfbG,arnD,pqaB,arnF,yrbH,rfaL,rfaK,rfaZ,rfaY,rfaJ,rfaI,rfaB,rfaP,rfaQ,wecG
GO Process	GO:0006935	Chemotaxis	15	29	0.51	0.4	0.015	99287.STM1418,99287.STM1915,99287.STM1916,99287.STM1917,99287.STM1918,99287.STM1919,99287.STM1920,99287.STM1921,99287.STM1922,99287.STM1923,99287.STM1976,99287.STM2314,99287.STM3216,99287.STM3577,99287.STM4533	ssaQ,cheZ,cheY,cheB,cheR,cheM,cheW,cheA,motB,motA,fliM,STM2314,STM3216,tcp,tsr
GO Process	GO:0009142	Nucleoside triphosphate biosynthetic process	12	19	0.6	0.42	0.015	99287.STM0218,99287.STM1415,99287.STM1972,99287.STM3001,99287.STM3864,99287.STM3865,99287.STM3866,99287.STM3867,99287.STM3868,99287.STM3869,99287.STM3870,99287.STM3871	pyrH,ssaN,fliI,thyA,atpC,atpD,atpG,atpA,atpH,atpF,atpE,atpB
GO Process	GO:0009201	Ribonucleoside triphosphate biosynthetic process	11	16	0.63	0.42	0.015	99287.STM0218,99287.STM1415,99287.STM1972,99287.STM3864,99287.STM3865,99287.STM3866,99287.STM3867,99287.STM3868,99287.STM3869,99287.STM3870,99287.STM3871	pyrH,ssaN,fliI,atpC,atpD,atpG,atpA,atpH,atpF,atpE,atpB
GO Process	GO:0033692	Cellular polysaccharide biosynthetic process	31	93	0.32	0.37	0.015	99287.STM1149,99287.STM1772,99287.STM2080,99287.STM2082,99287.STM2083,99287.STM2084,99287.STM2087,99287.STM2089,99287.STM2090,99287.STM2091,99287.STM2092,99287.STM2094,99287.STM2095,99287.STM2097,99287.STM2297,99287.STM2298,99287.STM2299,99287.STM2300,99287.STM2301,99287.STM2303,99287.STM3315,99287.STM3713,99287.STM3714,99287.STM3715,99287.STM3716,99287.STM3717,99287.STM3718,99287.STM3719,99287.S…	mdoC,kdsA,udg,rfbP,rfbK,rfbM,rfbV,rfbJ,rfbH,rfbG,rfbF,rfbC,rfbA,rfbB,yfbE,pmrF,yfbG,arnD,pqaB,arnF,yrbH,rfaL,rfaK,rfaZ,rfaY,rfaJ,rfaI,rfaB,rfaP,rfaQ,wecG
GO Process	GO:1901360	Organic cyclic compound metabolic process	150	711	0.12	0.31	0.0163	99287.STM0141,99287.STM0152,99287.STM0153,99287.STM0207,99287.STM0218,99287.STM0230,99287.STM0322,99287.STM0357,99287.STM0386,99287.STM0395,99287.STM0455,99287.STM0483,99287.STM0486,99287.STM0505,99287.STM0533,99287.STM0578,99287.STM0584,99287.STM0588,99287.STM0599,99287.STM0633,99287.STM0686,99287.STM0728,99287.STM0772,99287.STM0795,99287.STM0796,99287.STM0797,99287.STM0872,99287.STM0977,99287.S…	guaC,aceE,aceF,pfs,pyrH,rnhB,proA,mod,proC,sbcC,ybaX,apt,recR,ybbO,purK,nfnB,entD,entF,ybdB,lipA,glnS,nei,gpmA,bioF,bioC,bioD,grxA,serC,aroA,mukB,aspC,uup,purB,STM1269,gapA,thrS,ssaN,pdxH,tyrS,pdxY,nth,manA,fabI,rnb,trpH,trpE,trpD,trpC,trpB,trpA,prsA,pykA,ruvC,ntpA,aspS,fliZ,fliA,fliI,pduX,hisA,udg,rfbK,rfbM,rfbC,rfbA,rfbB,thiD,thiM,metG,nfo,nrdA,nrdB,pta,purF,yffH,purC,gcvR,hisS,glyA,purG,nadB,t…
GO Process	GO:0008652	Cellular amino acid biosynthetic process	39	130	0.27	0.35	0.0169	99287.STM0110,99287.STM0116,99287.STM0207,99287.STM0213,99287.STM0322,99287.STM0386,99287.STM0977,99287.STM0978,99287.STM0998,99287.STM1299,99287.STM1713,99287.STM1723,99287.STM1724,99287.STM1725,99287.STM1726,99287.STM1727,99287.STM2071,99287.STM2072,99287.STM2073,99287.STM2074,99287.STM2075,99287.STM2076,99287.STM2077,99287.STM2078,99287.STM2429,99287.STM2430,99287.STM2440,99287.STM2489,99287.S…	leuD,ilvI,pfs,dapD,proA,proC,serC,aroA,aspC,gdhA,cysB,trpE,trpD,trpC,trpB,trpA,hisG,hisD,hisC,hisB,hisH,hisA,hisF,hisI,cysZ,cysK,cysM,dapA,glyA,cysI,cysJ,serA,aroB,asd,ilvC,glnA,metH,tyrB,yjgF
GO Process	GO:0140694	Non-membrane-bounded organelle assembly	15	30	0.49	0.39	0.0177	99287.STM0820,99287.STM1171,99287.STM1183,99287.STM1336,99287.STM1913,99287.STM1925,99287.STM1961,99287.STM1972,99287.STM1974,99287.STM1981,99287.STM3417,99287.STM3435,99287.STM3436,99287.STM3438,99287.STM4009	rhlE,flgN,flgK,rplT,flhA,flhD,fliS,fliI,fliK,fliR,rpsK,rplV,rpsS,rplW,typA
GO Process	GO:0009243	O antigen biosynthetic process	11	17	0.61	0.4	0.019	99287.STM2082,99287.STM2083,99287.STM2084,99287.STM2087,99287.STM2089,99287.STM2090,99287.STM2091,99287.STM2092,99287.STM2094,99287.STM2095,99287.STM2097	rfbP,rfbK,rfbM,rfbV,rfbJ,rfbH,rfbG,rfbF,rfbC,rfbA,rfbB
GO Process	GO:0006790	Sulfur compound metabolic process	32	101	0.3	0.33	0.0228	99287.STM0153,99287.STM0207,99287.STM0633,99287.STM0795,99287.STM0796,99287.STM0797,99287.STM1700,99287.STM1713,99287.STM2146,99287.STM2147,99287.STM2338,99287.STM2429,99287.STM2430,99287.STM2440,99287.STM2537,99287.STM2539,99287.STM2540,99287.STM2933,99287.STM2934,99287.STM2935,99287.STM2946,99287.STM2947,99287.STM2948,99287.STM3090,99287.STM3380,99287.STM3511,99287.STM3539,99287.STM3597,99287.S…	aceF,pfs,lipA,bioF,bioC,bioD,fabI,cysB,thiD,thiM,pta,cysZ,cysK,cysM,yfhJ,hscA,hscB,cysC,cysN,cysD,cysH,cysI,cysJ,metK,accC,yhgI,asd,gor,thiH,thiG,thiC,metH
GO Process	GO:0000105	Histidine biosynthetic process	8	9	0.74	0.39	0.0244	99287.STM2071,99287.STM2072,99287.STM2073,99287.STM2074,99287.STM2075,99287.STM2076,99287.STM2077,99287.STM2078	hisG,hisD,hisC,hisB,hisH,hisA,hisF,hisI
GO Process	GO:0048878	Chemical homeostasis	14	28	0.49	0.36	0.0249	99287.STM0194,99287.STM0364,99287.STM0478,99287.STM0498,99287.STM0503,99287.STM0585,99287.STM0591,99287.STM0592,99287.STM1204,99287.STM2777,99287.STM3214,99287.STM3443,99287.STM3506,99287.STM4269	fhuB,foxA,aefA,copA,ybbM,fepA,fepG,fepD,fhuE,iroN,yqjH,bfr,feoB,yjcE
GO Process	GO:0055072	Iron ion homeostasis	11	18	0.58	0.37	0.0254	99287.STM0194,99287.STM0364,99287.STM0503,99287.STM0585,99287.STM0591,99287.STM0592,99287.STM1204,99287.STM2777,99287.STM3214,99287.STM3443,99287.STM3506	fhuB,foxA,ybbM,fepA,fepG,fepD,fhuE,iroN,yqjH,bfr,feoB
GO Process	GO:0046483	Heterocycle metabolic process	143	684	0.12	0.29	0.0279	99287.STM0141,99287.STM0152,99287.STM0153,99287.STM0207,99287.STM0218,99287.STM0230,99287.STM0322,99287.STM0357,99287.STM0386,99287.STM0395,99287.STM0455,99287.STM0483,99287.STM0486,99287.STM0533,99287.STM0584,99287.STM0588,99287.STM0599,99287.STM0633,99287.STM0686,99287.STM0728,99287.STM0772,99287.STM0795,99287.STM0796,99287.STM0797,99287.STM0872,99287.STM0977,99287.STM0994,99287.STM1062,99287.S…	guaC,aceE,aceF,pfs,pyrH,rnhB,proA,mod,proC,sbcC,ybaX,apt,recR,purK,entD,entF,ybdB,lipA,glnS,nei,gpmA,bioF,bioC,bioD,grxA,serC,mukB,uup,purB,gapA,thrS,ssaN,pdxH,tyrS,pdxY,nth,manA,fabI,rnb,trpH,trpE,trpD,trpC,trpB,trpA,prsA,pykA,ruvC,ntpA,aspS,fliZ,fliA,fliI,pduX,hisA,udg,rfbK,rfbM,rfbC,rfbA,rfbB,thiD,thiM,metG,nfo,nrdA,nrdB,pta,purF,yffH,purC,gcvR,hisS,glyA,purG,nadB,trmD,rimM,rpsP,STM2764,nrdE,n…
GO Process	GO:0055080	Cation homeostasis	13	25	0.51	0.35	0.0279	99287.STM0194,99287.STM0364,99287.STM0498,99287.STM0503,99287.STM0585,99287.STM0591,99287.STM0592,99287.STM1204,99287.STM2777,99287.STM3214,99287.STM3443,99287.STM3506,99287.STM4269	fhuB,foxA,copA,ybbM,fepA,fepG,fepD,fhuE,iroN,yqjH,bfr,feoB,yjcE
GO Process	GO:0006725	Cellular aromatic compound metabolic process	142	680	0.12	0.28	0.0297	99287.STM0141,99287.STM0152,99287.STM0153,99287.STM0207,99287.STM0218,99287.STM0230,99287.STM0357,99287.STM0395,99287.STM0455,99287.STM0483,99287.STM0486,99287.STM0533,99287.STM0578,99287.STM0584,99287.STM0588,99287.STM0599,99287.STM0686,99287.STM0728,99287.STM0772,99287.STM0872,99287.STM0977,99287.STM0978,99287.STM0994,99287.STM0998,99287.STM1062,99287.STM1232,99287.STM1269,99287.STM1290,99287.S…	guaC,aceE,aceF,pfs,pyrH,rnhB,mod,sbcC,ybaX,apt,recR,purK,nfnB,entD,entF,ybdB,glnS,nei,gpmA,grxA,serC,aroA,mukB,aspC,uup,purB,STM1269,gapA,thrS,ssaN,pdxH,tyrS,pdxY,nth,manA,rnb,trpH,trpE,trpD,trpC,trpB,trpA,prsA,pykA,ruvC,ntpA,aspS,fliZ,fliA,fliI,pduX,hisA,udg,rfbK,rfbM,rfbC,rfbA,rfbB,thiD,thiM,metG,nfo,nrdA,nrdB,pta,purF,yffH,purC,gcvR,hisS,glyA,purG,nadB,trmD,rimM,rpsP,STM2764,nrdE,nrdF,alaS,ygb…
GO Process	GO:0072330	Monocarboxylic acid biosynthetic process	17	40	0.42	0.34	0.0297	99287.STM0181,99287.STM0227,99287.STM0403,99287.STM0633,99287.STM0795,99287.STM0796,99287.STM0797,99287.STM1192,99287.STM1193,99287.STM1194,99287.STM1269,99287.STM1700,99287.STM2378,99287.STM2881,99287.STM3379,99287.STM3380,99287.STM3482	panC,fabZ,yajB,lipA,bioF,bioC,bioD,plsX,fabH,fabD,STM1269,fabI,fabB,iacP,accB,accC,gph
GO Process	GO:0044550	Secondary metabolite biosynthetic process	7	7	0.8	0.38	0.0299	99287.STM0584,99287.STM0587,99287.STM0588,99287.STM0596,99287.STM0598,99287.STM0599,99287.STM2363	entD,ybdZ,entF,entE,entA,ybdB,cvpA
GO Process	GO:0055076	Transition metal ion homeostasis	12	22	0.53	0.35	0.0299	99287.STM0194,99287.STM0364,99287.STM0498,99287.STM0503,99287.STM0585,99287.STM0591,99287.STM0592,99287.STM1204,99287.STM2777,99287.STM3214,99287.STM3443,99287.STM3506	fhuB,foxA,copA,ybbM,fepA,fepG,fepD,fhuE,iroN,yqjH,bfr,feoB
GO Process	GO:0098771	Inorganic ion homeostasis	13	26	0.49	0.33	0.0337	99287.STM0194,99287.STM0364,99287.STM0498,99287.STM0503,99287.STM0585,99287.STM0591,99287.STM0592,99287.STM1204,99287.STM2777,99287.STM3214,99287.STM3443,99287.STM3506,99287.STM4269	fhuB,foxA,copA,ybbM,fepA,fepG,fepD,fhuE,iroN,yqjH,bfr,feoB,yjcE
GO Process	GO:0006826	Iron ion transport	13	27	0.48	0.31	0.0421	99287.STM0194,99287.STM0364,99287.STM0585,99287.STM0586,99287.STM0591,99287.STM0592,99287.STM1204,99287.STM1737,99287.STM2775,99287.STM2777,99287.STM3214,99287.STM3443,99287.STM3506	fhuB,foxA,fepA,fes,fepG,fepD,fhuE,tonB,iroD,iroN,yqjH,bfr,feoB
GO Process	GO:0019752	Carboxylic acid metabolic process	93	418	0.14	0.27	0.0421	99287.STM0110,99287.STM0116,99287.STM0152,99287.STM0153,99287.STM0181,99287.STM0207,99287.STM0213,99287.STM0227,99287.STM0322,99287.STM0386,99287.STM0403,99287.STM0588,99287.STM0633,99287.STM0686,99287.STM0772,99287.STM0795,99287.STM0796,99287.STM0797,99287.STM0959,99287.STM0973,99287.STM0977,99287.STM0978,99287.STM0998,99287.STM1192,99287.STM1193,99287.STM1194,99287.STM1238,99287.STM1269,99287.S…	leuD,ilvI,aceE,aceF,panC,pfs,dapD,fabZ,proA,proC,yajB,entF,lipA,glnS,gpmA,bioF,bioC,bioD,lrp,pflB,serC,aroA,aspC,plsX,fabH,fabD,icdA,STM1269,gapA,gdhA,thrS,ydiJ,tyrS,fabI,cysB,trpE,trpD,trpC,trpB,trpA,kdsA,ipk,edd,pykA,ntpA,aspS,hisG,hisD,hisC,hisB,hisH,hisA,hisF,hisI,udg,gnd,metG,purF,fabB,cysZ,cysK,cysM,dapA,hisS,glyA,purG,nadB,yfiD,alaS,iacP,ispD,cysI,cysJ,eno,lysS,serA,fba,accB,accC,gph,aroB,…
GO Process	GO:0044264	Cellular polysaccharide metabolic process	32	107	0.27	0.29	0.0421	99287.STM1149,99287.STM1772,99287.STM2080,99287.STM2082,99287.STM2083,99287.STM2084,99287.STM2087,99287.STM2089,99287.STM2090,99287.STM2091,99287.STM2092,99287.STM2094,99287.STM2095,99287.STM2097,99287.STM2296,99287.STM2297,99287.STM2298,99287.STM2299,99287.STM2300,99287.STM2301,99287.STM2303,99287.STM3315,99287.STM3713,99287.STM3714,99287.STM3715,99287.STM3716,99287.STM3717,99287.STM3718,99287.S…	mdoC,kdsA,udg,rfbP,rfbK,rfbM,rfbV,rfbJ,rfbH,rfbG,rfbF,rfbC,rfbA,rfbB,ais,yfbE,pmrF,yfbG,arnD,pqaB,arnF,yrbH,rfaL,rfaK,rfaZ,rfaY,rfaJ,rfaI,rfaB,rfaP,rfaQ,wecG
GO Function	GO:0003735	Structural constituent of ribosome	51	58	0.74	1.82	7.44e-14	99287.STM0043,99287.STM0216,99287.STM0981,99287.STM1191,99287.STM1335,99287.STM1336,99287.STM1565,99287.STM2224,99287.STM2673,99287.STM2676,99287.STM3209,99287.STM3283,99287.STM3303,99287.STM3304,99287.STM3344,99287.STM3345,99287.STM3414,99287.STM3416,99287.STM3417,99287.STM3418,99287.STM3419,99287.STM3421,99287.STM3423,99287.STM3424,99287.STM3425,99287.STM3426,99287.STM3427,99287.STM3428,99287.S…	rpsT,rpsB,rpsA,rpmF,rpmI,rplT,rpsV,rplY,rplS,rpsP,rpsU,rpsO,rpmA,rplU,rpsI,rplM,rplQ,rpsD,rpsK,rpsM,rpmJ,rplO,rpsE,rplR,rplF,rpsH,rpsN,rplE,rplX,rplN,rpsQ,rplP,rpsC,rplV,rpsS,rplB,rplW,rplD,rplC,rpsJ,rpmG,rpmB,rpmH,rpmE,rplK,rplA,rplJ,rplL,rpsF,rpsR,rplI
GO Function	GO:0005198	Structural molecule activity	56	76	0.66	1.63	2.51e-13	99287.STM0043,99287.STM0216,99287.STM0451,99287.STM0981,99287.STM1183,99287.STM1184,99287.STM1191,99287.STM1335,99287.STM1336,99287.STM1565,99287.STM2224,99287.STM2673,99287.STM2676,99287.STM2771,99287.STM3209,99287.STM3283,99287.STM3303,99287.STM3304,99287.STM3344,99287.STM3345,99287.STM3414,99287.STM3416,99287.STM3417,99287.STM3418,99287.STM3419,99287.STM3421,99287.STM3423,99287.STM3424,99287.S…	rpsT,rpsB,hupB,rpsA,flgK,flgL,rpmF,rpmI,rplT,rpsV,rplY,rplS,rpsP,fljB,rpsU,rpsO,rpmA,rplU,rpsI,rplM,rplQ,rpsD,rpsK,rpsM,rpmJ,rplO,rpsE,rplR,rplF,rpsH,rpsN,rplE,rplX,rplN,rpsQ,rplP,rpsC,rplV,rpsS,rplB,rplW,rplD,rplC,rpsJ,rpmG,rpmB,rpmH,rpmE,rplK,rplA,rplJ,rplL,hupA,rpsF,rpsR,rplI
GO Function	GO:0019843	rRNA binding	36	44	0.71	1.36	5.13e-09	99287.STM0043,99287.STM0953,99287.STM1336,99287.STM2224,99287.STM3283,99287.STM3304,99287.STM3416,99287.STM3417,99287.STM3418,99287.STM3421,99287.STM3423,99287.STM3424,99287.STM3425,99287.STM3426,99287.STM3427,99287.STM3428,99287.STM3429,99287.STM3430,99287.STM3431,99287.STM3433,99287.STM3434,99287.STM3435,99287.STM3436,99287.STM3437,99287.STM3438,99287.STM3439,99287.STM3440,99287.STM4009,99287.S…	rpsT,infA,rplT,rplY,rpsO,rplU,rpsD,rpsK,rpsM,rplO,rpsE,rplR,rplF,rpsH,rpsN,rplE,rplX,rplN,rpsQ,rplP,rpsC,rplV,rpsS,rplB,rplW,rplD,rplC,typA,rpmE,trmA,rplK,rplA,rplJ,rpsF,rpsR,rplI
GO Function	GO:0003723	RNA binding	61	145	0.42	0.87	6.1e-07	99287.STM0043,99287.STM0230,99287.STM0953,99287.STM0981,99287.STM1333,99287.STM1336,99287.STM1449,99287.STM1632,99287.STM1702,99287.STM1837,99287.STM2155,99287.STM2224,99287.STM2546,99287.STM2827,99287.STM2842,99287.STM2928,99287.STM2964,99287.STM3040,99287.STM3282,99287.STM3283,99287.STM3284,99287.STM3298,99287.STM3304,99287.STM3344,99287.STM3345,99287.STM3384,99287.STM3416,99287.STM3417,99287.S…	rpsT,rnhB,infA,rpsA,thrS,rplT,tyrS,STM1632,rnb,cspC,metG,rplY,suhB,alaS,hypF,ygbO,yqcB,lysS,pnp,rpsO,truB,yhbY,rplU,rpsI,rplM,yhdG,rpsD,rpsK,rpsM,rplO,rpsE,rplR,rplF,rpsH,rpsN,rplE,rplX,rplN,rpsQ,rplP,rpsC,rplV,rpsS,rplB,rplW,rplD,rplC,rpsJ,rpmG,spoU,rnpA,typA,rpmE,trmA,rplK,rplA,rplJ,rplL,rpsF,rpsR,rplI
GO Function	GO:0005488	Binding	338	1772	0.08	0.27	0.0289	99287.STM0043,99287.STM0108,99287.STM0116,99287.STM0118,99287.STM0126,99287.STM0129,99287.STM0130,99287.STM0141,99287.STM0151,99287.STM0152,99287.STM0153,99287.STM0154,99287.STM0181,99287.STM0190,99287.STM0192,99287.STM0215,99287.STM0217,99287.STM0218,99287.STM0221,99287.STM0223,99287.STM0225,99287.STM0229,99287.STM0230,99287.STM0272,99287.STM0322,99287.STM0341,99287.STM0357,99287.STM0363,99287.S…	rpsT,tbpA,ilvI,fruR,murD,murC,ddlB,guaC,pdhR,aceE,aceF,lpdA,panC,mrcB,fhuC,map,tsf,pyrH,uppS,yaeL,hlpA,lpxB,rnhB,STM0272,proA,STM0341,mod,STM0363,sbmA,tig,hupB,ybaX,recR,copA,ybbN,sfbB,purK,fimZ,entD,fes,entF,fepC,ahpF,lipA,glnS,ybgL,nei,cydA,STM0771,modA,modC,bioF,bioD,rhlE,ybiV(1),yliA,hcp,infA,cydC,cydD,lrp,serC,rpsA,mukB,aspC,uup,lonH,ycdW,csgD,ycfX,cobB,potD,icdA,STM1263,STM1266,yeaD,gapA,th…
GO Function	GO:0016874	Ligase activity	37	108	0.33	0.32	0.0305	99287.STM0126,99287.STM0129,99287.STM0130,99287.STM0181,99287.STM0455,99287.STM0533,99287.STM0588,99287.STM0596,99287.STM0686,99287.STM0797,99287.STM1333,99287.STM1449,99287.STM1901,99287.STM1972,99287.STM2155,99287.STM2487,99287.STM2522,99287.STM2565,99287.STM2827,99287.STM2842,99287.STM3040,99287.STM3379,99287.STM3380,99287.STM3655,99287.STM3713,99287.STM3730,99287.STM3864,99287.STM3865,99287.S…	murD,murC,ddlB,panC,ybaX,purK,entF,entE,glnS,bioD,thrS,tyrS,aspS,fliI,metG,purC,hisS,purG,alaS,hypF,lysS,accB,accC,glyS,rfaL,dfp,atpC,atpD,atpG,atpA,atpH,atpF,atpE,atpB,glnA,thiF,purA
GO Function	GO:0097159	Organic cyclic compound binding	247	1237	0.1	0.27	0.0324	99287.STM0043,99287.STM0108,99287.STM0116,99287.STM0118,99287.STM0126,99287.STM0129,99287.STM0130,99287.STM0151,99287.STM0153,99287.STM0154,99287.STM0181,99287.STM0190,99287.STM0192,99287.STM0217,99287.STM0218,99287.STM0230,99287.STM0272,99287.STM0322,99287.STM0341,99287.STM0357,99287.STM0363,99287.STM0376,99287.STM0451,99287.STM0455,99287.STM0486,99287.STM0498,99287.STM0511,99287.STM0533,99287.S…	rpsT,tbpA,ilvI,fruR,murD,murC,ddlB,pdhR,aceF,lpdA,panC,mrcB,fhuC,tsf,pyrH,rnhB,STM0272,proA,STM0341,mod,STM0363,sbmA,hupB,ybaX,recR,copA,sfbB,purK,fimZ,fepC,ahpF,glnS,ybgL,nei,cydA,STM0771,modC,bioF,bioD,rhlE,yliA,infA,cydC,cydD,lrp,serC,rpsA,mukB,aspC,uup,lonH,ycdW,csgD,ycfX,cobB,icdA,STM1266,gapA,thrS,infC,rplT,ydiJ,ssrB,ssaN,slyA,pdxH,tyrS,pdxY,nth,ydgP,ydgT,rstA,STM1541,STM1632,cybB,acpD,ldhA…
GO Function	GO:1901363	Heterocyclic compound binding	247	1237	0.1	0.27	0.0324	99287.STM0043,99287.STM0108,99287.STM0116,99287.STM0118,99287.STM0126,99287.STM0129,99287.STM0130,99287.STM0151,99287.STM0153,99287.STM0154,99287.STM0181,99287.STM0190,99287.STM0192,99287.STM0217,99287.STM0218,99287.STM0230,99287.STM0272,99287.STM0322,99287.STM0341,99287.STM0357,99287.STM0363,99287.STM0376,99287.STM0451,99287.STM0455,99287.STM0486,99287.STM0498,99287.STM0511,99287.STM0533,99287.S…	rpsT,tbpA,ilvI,fruR,murD,murC,ddlB,pdhR,aceF,lpdA,panC,mrcB,fhuC,tsf,pyrH,rnhB,STM0272,proA,STM0341,mod,STM0363,sbmA,hupB,ybaX,recR,copA,sfbB,purK,fimZ,fepC,ahpF,glnS,ybgL,nei,cydA,STM0771,modC,bioF,bioD,rhlE,yliA,infA,cydC,cydD,lrp,serC,rpsA,mukB,aspC,uup,lonH,ycdW,csgD,ycfX,cobB,icdA,STM1266,gapA,thrS,infC,rplT,ydiJ,ssrB,ssaN,slyA,pdxH,tyrS,pdxY,nth,ydgP,ydgT,rstA,STM1541,STM1632,cybB,acpD,ldhA…
GO Component	GO:0005840	Ribosome	53	62	0.73	1.88	4.49e-15	99287.STM0043,99287.STM0216,99287.STM0981,99287.STM1191,99287.STM1335,99287.STM1336,99287.STM1565,99287.STM2224,99287.STM2673,99287.STM2675,99287.STM2676,99287.STM3209,99287.STM3283,99287.STM3303,99287.STM3304,99287.STM3321,99287.STM3344,99287.STM3345,99287.STM3414,99287.STM3416,99287.STM3417,99287.STM3418,99287.STM3419,99287.STM3421,99287.STM3423,99287.STM3424,99287.STM3425,99287.STM3426,99287.S…	rpsT,rpsB,rpsA,rpmF,rpmI,rplT,rpsV,rplY,rplS,rimM,rpsP,rpsU,rpsO,rpmA,rplU,yhbH,rpsI,rplM,rplQ,rpsD,rpsK,rpsM,rpmJ,rplO,rpsE,rplR,rplF,rpsH,rpsN,rplE,rplX,rplN,rpsQ,rplP,rpsC,rplV,rpsS,rplB,rplW,rplD,rplC,rpsJ,rpmG,rpmB,rpmH,rpmE,rplK,rplA,rplJ,rplL,rpsF,rpsR,rplI
GO Component	GO:1990904	Ribonucleoprotein complex	47	54	0.74	1.8	9.82e-14	99287.STM0043,99287.STM0216,99287.STM0981,99287.STM1191,99287.STM1335,99287.STM1336,99287.STM2224,99287.STM2673,99287.STM2676,99287.STM3283,99287.STM3303,99287.STM3321,99287.STM3344,99287.STM3345,99287.STM3414,99287.STM3416,99287.STM3417,99287.STM3418,99287.STM3421,99287.STM3423,99287.STM3424,99287.STM3425,99287.STM3426,99287.STM3427,99287.STM3428,99287.STM3429,99287.STM3430,99287.STM3431,99287.S…	rpsT,rpsB,rpsA,rpmF,rpmI,rplT,rplY,rplS,rpsP,rpsO,rpmA,yhbH,rpsI,rplM,rplQ,rpsD,rpsK,rpsM,rplO,rpsE,rplR,rplF,rpsH,rpsN,rplE,rplX,rplN,rpsQ,rplP,rpsC,rplV,rpsS,rplB,rplW,rplC,rpsJ,rpmG,rpmB,rnpA,typA,rplK,rplA,rplJ,rplL,rpsF,rpsR,rplI
GO Component	GO:0044391	Ribosomal subunit	45	50	0.75	1.83	1.19e-13	99287.STM0043,99287.STM0216,99287.STM0981,99287.STM1191,99287.STM1335,99287.STM1336,99287.STM2224,99287.STM2673,99287.STM2676,99287.STM3283,99287.STM3303,99287.STM3321,99287.STM3344,99287.STM3345,99287.STM3414,99287.STM3416,99287.STM3417,99287.STM3418,99287.STM3421,99287.STM3423,99287.STM3424,99287.STM3425,99287.STM3426,99287.STM3427,99287.STM3428,99287.STM3429,99287.STM3430,99287.STM3431,99287.S…	rpsT,rpsB,rpsA,rpmF,rpmI,rplT,rplY,rplS,rpsP,rpsO,rpmA,yhbH,rpsI,rplM,rplQ,rpsD,rpsK,rpsM,rplO,rpsE,rplR,rplF,rpsH,rpsN,rplE,rplX,rplN,rpsQ,rplP,rpsC,rplV,rpsS,rplB,rplW,rplC,rpsJ,rpmG,rpmB,rplK,rplA,rplJ,rplL,rpsF,rpsR,rplI
GO Component	GO:0022626	Cytosolic ribosome	38	42	0.75	1.67	1.33e-11	99287.STM0216,99287.STM0981,99287.STM1335,99287.STM1336,99287.STM2224,99287.STM2673,99287.STM3283,99287.STM3303,99287.STM3321,99287.STM3344,99287.STM3345,99287.STM3414,99287.STM3417,99287.STM3421,99287.STM3423,99287.STM3424,99287.STM3425,99287.STM3426,99287.STM3428,99287.STM3429,99287.STM3430,99287.STM3431,99287.STM3433,99287.STM3434,99287.STM3435,99287.STM3436,99287.STM3437,99287.STM3438,99287.S…	rpsB,rpsA,rpmI,rplT,rplY,rplS,rpsO,rpmA,yhbH,rpsI,rplM,rplQ,rpsK,rplO,rpsE,rplR,rplF,rpsH,rplE,rplX,rplN,rpsQ,rplP,rpsC,rplV,rpsS,rplB,rplW,rplC,rpmG,rpmB,rplK,rplA,rplJ,rplL,rpsF,rpsR,rplI
GO Component	GO:0043228	Non-membrane-bounded organelle	67	143	0.47	1.13	1.9e-10	99287.STM0043,99287.STM0216,99287.STM0981,99287.STM1183,99287.STM1184,99287.STM1191,99287.STM1335,99287.STM1336,99287.STM1418,99287.STM1565,99287.STM1798,99287.STM1915,99287.STM1960,99287.STM1969,99287.STM1974,99287.STM1976,99287.STM1981,99287.STM2224,99287.STM2673,99287.STM2675,99287.STM2676,99287.STM2771,99287.STM3209,99287.STM3283,99287.STM3303,99287.STM3304,99287.STM3321,99287.STM3344,99287.S…	rpsT,rpsB,rpsA,flgK,flgL,rpmF,rpmI,rplT,ssaQ,rpsV,ycgR,cheZ,fliD,fliF,fliK,fliM,fliR,rplY,rplS,rimM,rpsP,fljB,rpsU,rpsO,rpmA,rplU,yhbH,rpsI,rplM,rplQ,rpsD,rpsK,rpsM,rpmJ,rplO,rpsE,rplR,rplF,rpsH,rpsN,rplE,rplX,rplN,rpsQ,rplP,rpsC,rplV,rpsS,rplB,rplW,rplD,rplC,rpsJ,rpmG,rpmB,ttk,rpmH,priA,rpmE,rplK,rplA,rplJ,rplL,rpsF,priB,rpsR,rplI
GO Component	GO:0005622	Intracellular anatomical structure	265	1130	0.17	0.7	2.75e-09	99287.STM0007,99287.STM0043,99287.STM0110,99287.STM0116,99287.STM0126,99287.STM0129,99287.STM0130,99287.STM0141,99287.STM0153,99287.STM0165,99287.STM0166,99287.STM0181,99287.STM0207,99287.STM0213,99287.STM0215,99287.STM0216,99287.STM0217,99287.STM0218,99287.STM0221,99287.STM0227,99287.STM0230,99287.STM0322,99287.STM0357,99287.STM0386,99287.STM0402,99287.STM0447,99287.STM0451,99287.STM0483,99287.S…	talB,rpsT,leuD,ilvI,murD,murC,ddlB,guaC,aceF,speD,speE,panC,pfs,dapD,map,rpsB,tsf,pyrH,uppS,fabZ,rnhB,proA,mod,proC,STM0402,tig,hupB,apt,copA,purK,fimZ,nfnB,fes,ybdZ,entF,ybdB,ahpC,ahpF,lipA,glnS,bioD,rhlE,ybiV(1),ybiK,hcp,infA,trxB,lrp,pflB,serC,aroA,rpsA,mukB,aspC,uup,pipC,ycdW,flgN,flgM,yceD,rpmF,plsX,fabH,fabD,cobB,purB,ycfC,yeaD,gapA,gdhA,thrS,infC,rpmI,rplT,menI,ssaN,tyrS,pdxY,manA,rstA,rps…
GO Component	GO:0043232	Intracellular non-membrane-bounded organelle	56	115	0.48	1.09	2.75e-09	99287.STM0043,99287.STM0216,99287.STM0981,99287.STM1191,99287.STM1335,99287.STM1336,99287.STM1565,99287.STM2224,99287.STM2673,99287.STM2675,99287.STM2676,99287.STM3209,99287.STM3283,99287.STM3303,99287.STM3304,99287.STM3321,99287.STM3344,99287.STM3345,99287.STM3414,99287.STM3416,99287.STM3417,99287.STM3418,99287.STM3419,99287.STM3421,99287.STM3423,99287.STM3424,99287.STM3425,99287.STM3426,99287.S…	rpsT,rpsB,rpsA,rpmF,rpmI,rplT,rpsV,rplY,rplS,rimM,rpsP,rpsU,rpsO,rpmA,rplU,yhbH,rpsI,rplM,rplQ,rpsD,rpsK,rpsM,rpmJ,rplO,rpsE,rplR,rplF,rpsH,rpsN,rplE,rplX,rplN,rpsQ,rplP,rpsC,rplV,rpsS,rplB,rplW,rplD,rplC,rpsJ,rpmG,rpmB,ttk,rpmH,priA,rpmE,rplK,rplA,rplJ,rplL,rpsF,priB,rpsR,rplI
GO Component	GO:0005829	Cytosol	154	558	0.24	0.76	8.85e-09	99287.STM0007,99287.STM0043,99287.STM0110,99287.STM0130,99287.STM0141,99287.STM0165,99287.STM0166,99287.STM0181,99287.STM0207,99287.STM0215,99287.STM0216,99287.STM0218,99287.STM0221,99287.STM0402,99287.STM0451,99287.STM0483,99287.STM0533,99287.STM0578,99287.STM0587,99287.STM0588,99287.STM0599,99287.STM0608,99287.STM0609,99287.STM0686,99287.STM0797,99287.STM0842,99287.STM0953,99287.STM0959,99287.S…	talB,rpsT,leuD,ddlB,guaC,speD,speE,panC,pfs,map,rpsB,pyrH,uppS,STM0402,hupB,apt,purK,nfnB,ybdZ,entF,ybdB,ahpC,ahpF,glnS,bioD,ybiV(1),infA,lrp,pflB,rpsA,aspC,ycdW,yceD,fabD,purB,gapA,gdhA,thrS,infC,rpmI,rplT,menI,tyrS,pdxY,manA,rstA,rnb,trpA,ychN,kdsA,minD,cspC,edd,pykA,cheW,fliS,fliT,yeeX,hisD,gnd,rfbK,rfbC,yegQ,thiD,metG,rplY,nrdA,fabB,yfcZ,STM2446,yffH,purC,dapA,gcvR,yfhJ,hscA,hscB,glyA,cadC,yf…
GO Component	GO:0005737	Cytoplasm	247	1057	0.16	0.67	1.76e-08	99287.STM0007,99287.STM0043,99287.STM0110,99287.STM0116,99287.STM0126,99287.STM0129,99287.STM0130,99287.STM0141,99287.STM0153,99287.STM0165,99287.STM0166,99287.STM0181,99287.STM0207,99287.STM0213,99287.STM0215,99287.STM0216,99287.STM0217,99287.STM0218,99287.STM0221,99287.STM0227,99287.STM0230,99287.STM0322,99287.STM0357,99287.STM0386,99287.STM0402,99287.STM0447,99287.STM0451,99287.STM0483,99287.S…	talB,rpsT,leuD,ilvI,murD,murC,ddlB,guaC,aceF,speD,speE,panC,pfs,dapD,map,rpsB,tsf,pyrH,uppS,fabZ,rnhB,proA,mod,proC,STM0402,tig,hupB,apt,copA,purK,fimZ,nfnB,fes,ybdZ,entF,ybdB,ahpC,ahpF,lipA,glnS,bioD,rhlE,ybiV(1),ybiK,hcp,infA,trxB,lrp,pflB,serC,aroA,rpsA,mukB,aspC,uup,pipC,ycdW,flgN,flgM,yceD,plsX,fabH,fabD,cobB,purB,ycfC,yeaD,gapA,gdhA,thrS,infC,rpmI,rplT,menI,ssaN,tyrS,pdxY,manA,rstA,STM1632,…
GO Component	GO:0015934	Large ribosomal subunit	26	28	0.76	1.36	1.95e-08	99287.STM1191,99287.STM1335,99287.STM1336,99287.STM2224,99287.STM2673,99287.STM3303,99287.STM3345,99287.STM3414,99287.STM3421,99287.STM3424,99287.STM3425,99287.STM3428,99287.STM3429,99287.STM3430,99287.STM3433,99287.STM3435,99287.STM3437,99287.STM3438,99287.STM3440,99287.STM3727,99287.STM3728,99287.STM4149,99287.STM4150,99287.STM4151,99287.STM4152,99287.STM4394	rpmF,rpmI,rplT,rplY,rplS,rpmA,rplM,rplQ,rplO,rplR,rplF,rplE,rplX,rplN,rplP,rplV,rplB,rplW,rplC,rpmG,rpmB,rplK,rplA,rplJ,rplL,rplI
GO Component	GO:0022625	Cytosolic large ribosomal subunit	25	27	0.76	1.33	3.93e-08	99287.STM1335,99287.STM1336,99287.STM2224,99287.STM2673,99287.STM3303,99287.STM3345,99287.STM3414,99287.STM3421,99287.STM3424,99287.STM3425,99287.STM3428,99287.STM3429,99287.STM3430,99287.STM3433,99287.STM3435,99287.STM3437,99287.STM3438,99287.STM3440,99287.STM3727,99287.STM3728,99287.STM4149,99287.STM4150,99287.STM4151,99287.STM4152,99287.STM4394	rpmI,rplT,rplY,rplS,rpmA,rplM,rplQ,rplO,rplR,rplF,rplE,rplX,rplN,rplP,rplV,rplB,rplW,rplC,rpmG,rpmB,rplK,rplA,rplJ,rplL,rplI
GO Component	GO:0032991	Protein-containing complex	103	335	0.28	0.77	9.31e-08	99287.STM0043,99287.STM0110,99287.STM0116,99287.STM0141,99287.STM0153,99287.STM0216,99287.STM0224,99287.STM0230,99287.STM0584,99287.STM0588,99287.STM0632,99287.STM0740,99287.STM0783,99287.STM0849,99287.STM0981,99287.STM0999,99287.STM1191,99287.STM1217,99287.STM1219,99287.STM1335,99287.STM1336,99287.STM1415,99287.STM1475,99287.STM1572,99287.STM1737,99287.STM1780,99287.STM1972,99287.STM2224,99287.S…	rpsT,leuD,ilvI,guaC,aceF,rpsB,yaeT,rnhB,entD,entF,ybeC,cydA,modC,yliB,rpsA,ompF,rpmF,ycfU,ycfW,rpmI,rplT,ssaN,rstA,nmpC,tonB,prsA,fliI,rplY,ompC,nrdA,cysA,yfgM,hscB,cadC,yfiO,rplS,rpsP,nrdE,nrdF,proW,hycF,sitB,sitC,sitD,cysI,eno,recB,rpsO,rpmA,yhbH,rpsI,rplM,accB,rplQ,rpoA,rpsD,rpsK,rpsM,secY,rplO,rpsE,rplR,rplF,rpsH,rpsN,rplE,rplX,rplN,rpsQ,rplP,rpsC,rplV,rpsS,rplB,rplW,rplC,rpsJ,yheN,rpmG,rpmB,…
GO Component	GO:0015935	Small ribosomal subunit	19	22	0.73	1.02	6.01e-06	99287.STM0043,99287.STM0216,99287.STM0981,99287.STM2676,99287.STM3283,99287.STM3321,99287.STM3344,99287.STM3416,99287.STM3417,99287.STM3418,99287.STM3423,99287.STM3426,99287.STM3427,99287.STM3431,99287.STM3434,99287.STM3436,99287.STM3441,99287.STM4391,99287.STM4393	rpsT,rpsB,rpsA,rpsP,rpsO,yhbH,rpsI,rpsD,rpsK,rpsM,rpsE,rpsH,rpsN,rpsQ,rpsC,rpsS,rpsJ,rpsF,rpsR
GO Component	GO:0110165	Cellular anatomical entity	468	2548	0.06	0.44	0.00015	99287.STM0007,99287.STM0043,99287.STM0107,99287.STM0108,99287.STM0110,99287.STM0116,99287.STM0126,99287.STM0127,99287.STM0129,99287.STM0130,99287.STM0141,99287.STM0153,99287.STM0165,99287.STM0166,99287.STM0181,99287.STM0190,99287.STM0193,99287.STM0194,99287.STM0207,99287.STM0213,99287.STM0215,99287.STM0216,99287.STM0217,99287.STM0218,99287.STM0221,99287.STM0223,99287.STM0224,99287.STM0225,99287.S…	talB,rpsT,yabK,tbpA,leuD,ilvI,murD,ftsW,murC,ddlB,guaC,aceF,speD,speE,panC,mrcB,fhuD,fhuB,pfs,dapD,map,rpsB,tsf,pyrH,uppS,yaeL,yaeT,hlpA,fabZ,rnhB,rcsF,STM0282,proA,STM0341,STM0346,mod,foxA,sbmA,proC,STM0402,yajC,secD,secF,ampG,tig,hupB,cypD,amtB,aefA,ybaN,apt,copA,ybbM,sfbA,sfbB,sfbC,purK,fimI,fimC,fimD,fimH,fimF,fimZ,yfdH,rfbI,ybdG,nfnB,entD,fepA,fes,ybdZ,entF,fepG,fepD,ybdB,ahpC,ahpF,pagP,ybeC…
GO Component	GO:0022627	Cytosolic small ribosomal subunit	13	15	0.73	0.74	0.00036	99287.STM0216,99287.STM0981,99287.STM3283,99287.STM3321,99287.STM3344,99287.STM3417,99287.STM3423,99287.STM3426,99287.STM3431,99287.STM3434,99287.STM3436,99287.STM4391,99287.STM4393	rpsB,rpsA,rpsO,yhbH,rpsI,rpsK,rpsE,rpsH,rpsQ,rpsC,rpsS,rpsF,rpsR
GO Component	GO:0045259	Proton-transporting ATP synthase complex	10	11	0.75	0.61	0.0022	99287.STM1415,99287.STM1972,99287.STM3864,99287.STM3865,99287.STM3866,99287.STM3867,99287.STM3868,99287.STM3869,99287.STM3870,99287.STM3871	ssaN,fliI,atpC,atpD,atpG,atpA,atpH,atpF,atpE,atpB
GO Component	GO:0045261	Proton-transporting ATP synthase complex, catalytic core F(1)	7	8	0.74	0.4	0.0219	99287.STM1415,99287.STM1972,99287.STM3864,99287.STM3865,99287.STM3866,99287.STM3867,99287.STM3868	ssaN,fliI,atpC,atpD,atpG,atpA,atpH
STRING clusters	CL:71	Translation, and Nucleoside triphosphate biosynthetic process	103	177	0.56	1.69	1.86e-20	99287.STM0043,99287.STM0215,99287.STM0216,99287.STM0217,99287.STM0218,99287.STM0406,99287.STM0407,99287.STM0408,99287.STM0447,99287.STM0686,99287.STM0953,99287.STM0981,99287.STM1190,99287.STM1191,99287.STM1192,99287.STM1193,99287.STM1194,99287.STM1333,99287.STM1334,99287.STM1335,99287.STM1336,99287.STM1449,99287.STM1700,99287.STM1773,99287.STM1774,99287.STM1775,99287.STM1901,99287.STM2155,99287.S…	rpsT,map,rpsB,tsf,pyrH,yajC,secD,secF,tig,glnS,infA,rpsA,yceD,rpmF,plsX,fabH,fabD,thrS,infC,rpmI,rplT,tyrS,fabI,ychA,sirC,hemK,aspS,metG,spr,rplY,fabB,yfgM,hisS,suhB,rplS,trmD,rimM,rpsP,alaS,lysS,rpsU,rpsO,truB,infB,greA,rpmA,rplU,rpsI,rplM,accB,accC,rplQ,rpoA,rpsD,rpsK,rpsM,rpmJ,secY,rplO,rpsE,rplR,rplF,rpsH,rpsN,rplE,rplX,rplN,rpsQ,rplP,rpsC,rplV,rpsS,rplB,rplW,rplD,rplC,rpsJ,glyS,rpmG,rpmB,rpm…
STRING clusters	CL:70	Mixed, incl. Translation, and Nucleoside triphosphate biosynthetic process	104	190	0.53	1.59	1.92e-19	99287.STM0043,99287.STM0215,99287.STM0216,99287.STM0217,99287.STM0218,99287.STM0406,99287.STM0407,99287.STM0408,99287.STM0447,99287.STM0686,99287.STM0953,99287.STM0981,99287.STM1190,99287.STM1191,99287.STM1192,99287.STM1193,99287.STM1194,99287.STM1333,99287.STM1334,99287.STM1335,99287.STM1336,99287.STM1346,99287.STM1449,99287.STM1700,99287.STM1773,99287.STM1774,99287.STM1775,99287.STM1901,99287.S…	rpsT,map,rpsB,tsf,pyrH,yajC,secD,secF,tig,glnS,infA,rpsA,yceD,rpmF,plsX,fabH,fabD,thrS,infC,rpmI,rplT,ydiE,tyrS,fabI,ychA,sirC,hemK,aspS,metG,spr,rplY,fabB,yfgM,hisS,suhB,rplS,trmD,rimM,rpsP,alaS,lysS,rpsU,rpsO,truB,infB,greA,rpmA,rplU,rpsI,rplM,accB,accC,rplQ,rpoA,rpsD,rpsK,rpsM,rpmJ,secY,rplO,rpsE,rplR,rplF,rpsH,rpsN,rplE,rplX,rplN,rpsQ,rplP,rpsC,rplV,rpsS,rplB,rplW,rplD,rplC,rpsJ,glyS,rpmG,rpm…
STRING clusters	CL:73	Translation, and Nucleoside triphosphate biosynthetic process	98	170	0.56	1.65	1.92e-19	99287.STM0043,99287.STM0215,99287.STM0216,99287.STM0217,99287.STM0218,99287.STM0406,99287.STM0407,99287.STM0408,99287.STM0447,99287.STM0686,99287.STM0953,99287.STM0981,99287.STM1190,99287.STM1191,99287.STM1192,99287.STM1193,99287.STM1194,99287.STM1333,99287.STM1334,99287.STM1335,99287.STM1336,99287.STM1449,99287.STM1700,99287.STM1901,99287.STM2155,99287.STM2214,99287.STM2224,99287.STM2378,99287.S…	rpsT,map,rpsB,tsf,pyrH,yajC,secD,secF,tig,glnS,infA,rpsA,yceD,rpmF,plsX,fabH,fabD,thrS,infC,rpmI,rplT,tyrS,fabI,aspS,metG,spr,rplY,fabB,suhB,rplS,trmD,rimM,rpsP,alaS,lysS,rpsU,rpsO,truB,infB,greA,rpmA,rplU,rpsI,rplM,accB,accC,rplQ,rpoA,rpsD,rpsK,rpsM,rpmJ,secY,rplO,rpsE,rplR,rplF,rpsH,rpsN,rplE,rplX,rplN,rpsQ,rplP,rpsC,rplV,rpsS,rplB,rplW,rplD,rplC,rpsJ,glyS,rpmG,rpmB,rpmH,rnpA,yidC,atpC,atpD,atp…
STRING clusters	CL:80	Mixed, incl. Ribonucleoprotein, and Protein export	80	118	0.63	1.82	7.24e-19	99287.STM0043,99287.STM0215,99287.STM0216,99287.STM0217,99287.STM0218,99287.STM0406,99287.STM0407,99287.STM0408,99287.STM0447,99287.STM0981,99287.STM1191,99287.STM1334,99287.STM1335,99287.STM1336,99287.STM2224,99287.STM2546,99287.STM2673,99287.STM2674,99287.STM2675,99287.STM2676,99287.STM3209,99287.STM3283,99287.STM3284,99287.STM3286,99287.STM3299,99287.STM3303,99287.STM3304,99287.STM3344,99287.S…	rpsT,map,rpsB,tsf,pyrH,yajC,secD,secF,tig,rpsA,rpmF,infC,rpmI,rplT,rplY,suhB,rplS,trmD,rimM,rpsP,rpsU,rpsO,truB,infB,greA,rpmA,rplU,rpsI,rplM,rplQ,rpoA,rpsD,rpsK,rpsM,rpmJ,secY,rplO,rpsE,rplR,rplF,rpsH,rpsN,rplE,rplX,rplN,rpsQ,rplP,rpsC,rplV,rpsS,rplB,rplW,rplD,rplC,rpsJ,rpmG,rpmB,rpmH,rnpA,yidC,atpC,atpD,atpG,atpA,atpH,atpF,atpE,atpB,rpmE,rplK,rplA,rplJ,rplL,rpoB,rpoC,rpsF,rpsR,rplI,ppa,prfC
STRING clusters	CL:81	Ribosome, and Protein export	76	106	0.65	1.88	7.24e-19	99287.STM0043,99287.STM0215,99287.STM0216,99287.STM0217,99287.STM0218,99287.STM0406,99287.STM0407,99287.STM0408,99287.STM0447,99287.STM0981,99287.STM1191,99287.STM1334,99287.STM1335,99287.STM1336,99287.STM2224,99287.STM2673,99287.STM2674,99287.STM2675,99287.STM2676,99287.STM3209,99287.STM3283,99287.STM3284,99287.STM3286,99287.STM3303,99287.STM3304,99287.STM3344,99287.STM3345,99287.STM3414,99287.S…	rpsT,map,rpsB,tsf,pyrH,yajC,secD,secF,tig,rpsA,rpmF,infC,rpmI,rplT,rplY,rplS,trmD,rimM,rpsP,rpsU,rpsO,truB,infB,rpmA,rplU,rpsI,rplM,rplQ,rpsD,rpsK,rpsM,rpmJ,secY,rplO,rpsE,rplR,rplF,rpsH,rpsN,rplE,rplX,rplN,rpsQ,rplP,rpsC,rplV,rpsS,rplB,rplW,rplD,rplC,rpsJ,rpmG,rpmB,rpmH,rnpA,yidC,atpC,atpD,atpG,atpA,atpH,atpF,atpE,atpB,rpmE,rplK,rplA,rplJ,rplL,rpoB,rpsF,rpsR,rplI,ppa,prfC
STRING clusters	CL:74	Translation, and Protein export	91	154	0.57	1.66	7.42e-19	99287.STM0043,99287.STM0215,99287.STM0216,99287.STM0217,99287.STM0218,99287.STM0406,99287.STM0407,99287.STM0408,99287.STM0447,99287.STM0686,99287.STM0953,99287.STM0981,99287.STM1190,99287.STM1191,99287.STM1333,99287.STM1334,99287.STM1335,99287.STM1336,99287.STM1449,99287.STM1901,99287.STM2155,99287.STM2214,99287.STM2224,99287.STM2546,99287.STM2673,99287.STM2674,99287.STM2675,99287.STM2676,99287.S…	rpsT,map,rpsB,tsf,pyrH,yajC,secD,secF,tig,glnS,infA,rpsA,yceD,rpmF,thrS,infC,rpmI,rplT,tyrS,aspS,metG,spr,rplY,suhB,rplS,trmD,rimM,rpsP,alaS,lysS,rpsU,rpsO,truB,infB,greA,rpmA,rplU,rpsI,rplM,rplQ,rpoA,rpsD,rpsK,rpsM,rpmJ,secY,rplO,rpsE,rplR,rplF,rpsH,rpsN,rplE,rplX,rplN,rpsQ,rplP,rpsC,rplV,rpsS,rplB,rplW,rplD,rplC,rpsJ,glyS,rpmG,rpmB,rpmH,rnpA,yidC,atpC,atpD,atpG,atpA,atpH,atpF,atpE,atpB,rpmE,rpl…
STRING clusters	CL:77	Translation, and Protein export	89	148	0.57	1.68	7.61e-19	99287.STM0043,99287.STM0215,99287.STM0216,99287.STM0217,99287.STM0218,99287.STM0406,99287.STM0407,99287.STM0408,99287.STM0447,99287.STM0686,99287.STM0953,99287.STM0981,99287.STM1191,99287.STM1333,99287.STM1334,99287.STM1335,99287.STM1336,99287.STM1449,99287.STM1901,99287.STM2155,99287.STM2224,99287.STM2546,99287.STM2673,99287.STM2674,99287.STM2675,99287.STM2676,99287.STM2827,99287.STM3040,99287.S…	rpsT,map,rpsB,tsf,pyrH,yajC,secD,secF,tig,glnS,infA,rpsA,rpmF,thrS,infC,rpmI,rplT,tyrS,aspS,metG,rplY,suhB,rplS,trmD,rimM,rpsP,alaS,lysS,rpsU,rpsO,truB,infB,greA,rpmA,rplU,rpsI,rplM,rplQ,rpoA,rpsD,rpsK,rpsM,rpmJ,secY,rplO,rpsE,rplR,rplF,rpsH,rpsN,rplE,rplX,rplN,rpsQ,rplP,rpsC,rplV,rpsS,rplB,rplW,rplD,rplC,rpsJ,glyS,rpmG,rpmB,rpmH,rnpA,yidC,atpC,atpD,atpG,atpA,atpH,atpF,atpE,atpB,rpmE,rplK,rplA,rp…
STRING clusters	CL:83	Ribosome, and Proton channel activity	69	88	0.69	1.98	8.84e-19	99287.STM0043,99287.STM0215,99287.STM0216,99287.STM0217,99287.STM0218,99287.STM0447,99287.STM0981,99287.STM1191,99287.STM1334,99287.STM1335,99287.STM1336,99287.STM2224,99287.STM2673,99287.STM2674,99287.STM2675,99287.STM2676,99287.STM3209,99287.STM3283,99287.STM3284,99287.STM3286,99287.STM3303,99287.STM3304,99287.STM3344,99287.STM3345,99287.STM3414,99287.STM3416,99287.STM3417,99287.STM3418,99287.S…	rpsT,map,rpsB,tsf,pyrH,tig,rpsA,rpmF,infC,rpmI,rplT,rplY,rplS,trmD,rimM,rpsP,rpsU,rpsO,truB,infB,rpmA,rplU,rpsI,rplM,rplQ,rpsD,rpsK,rpsM,rpmJ,rplO,rpsE,rplR,rplF,rpsH,rpsN,rplE,rplX,rplN,rpsQ,rplP,rpsC,rplV,rpsS,rplB,rplW,rplD,rplC,rpsJ,rpmG,rpmB,atpC,atpD,atpG,atpA,atpH,atpF,atpE,atpB,rpmE,rplK,rplA,rplJ,rplL,rpoB,rpsF,rpsR,rplI,ppa,prfC
STRING clusters	CL:86	Ribosome, and Translation factor activity, RNA binding	59	73	0.7	1.9	2.09e-16	99287.STM0043,99287.STM0215,99287.STM0216,99287.STM0217,99287.STM0218,99287.STM0447,99287.STM0981,99287.STM1191,99287.STM1334,99287.STM1335,99287.STM1336,99287.STM2224,99287.STM2673,99287.STM2674,99287.STM2675,99287.STM2676,99287.STM3209,99287.STM3283,99287.STM3284,99287.STM3286,99287.STM3303,99287.STM3304,99287.STM3344,99287.STM3345,99287.STM3414,99287.STM3416,99287.STM3417,99287.STM3418,99287.S…	rpsT,map,rpsB,tsf,pyrH,tig,rpsA,rpmF,infC,rpmI,rplT,rplY,rplS,trmD,rimM,rpsP,rpsU,rpsO,truB,infB,rpmA,rplU,rpsI,rplM,rplQ,rpsD,rpsK,rpsM,rpmJ,rplO,rpsE,rplR,rplF,rpsH,rpsN,rplE,rplX,rplN,rpsQ,rplP,rpsC,rplV,rpsS,rplB,rplW,rplD,rplC,rpsJ,rpmG,rpmB,rpmE,rplK,rplA,rplJ,rplL,rpoB,rpsF,rpsR,rplI
STRING clusters	CL:87	Ribosome	57	68	0.72	1.93	2.32e-16	99287.STM0043,99287.STM0215,99287.STM0216,99287.STM0217,99287.STM0218,99287.STM0447,99287.STM0981,99287.STM1191,99287.STM1334,99287.STM1335,99287.STM1336,99287.STM2224,99287.STM2673,99287.STM2674,99287.STM2675,99287.STM2676,99287.STM3209,99287.STM3283,99287.STM3303,99287.STM3304,99287.STM3344,99287.STM3345,99287.STM3414,99287.STM3416,99287.STM3417,99287.STM3418,99287.STM3419,99287.STM3421,99287.S…	rpsT,map,rpsB,tsf,pyrH,tig,rpsA,rpmF,infC,rpmI,rplT,rplY,rplS,trmD,rimM,rpsP,rpsU,rpsO,rpmA,rplU,rpsI,rplM,rplQ,rpsD,rpsK,rpsM,rpmJ,rplO,rpsE,rplR,rplF,rpsH,rpsN,rplE,rplX,rplN,rpsQ,rplP,rpsC,rplV,rpsS,rplB,rplW,rplD,rplC,rpsJ,rpmG,rpmB,rpmE,rplK,rplA,rplJ,rplL,rpoB,rpsF,rpsR,rplI
STRING clusters	CL:84	Ribosome, and Translation factor activity, RNA binding	60	78	0.68	1.83	4.64e-16	99287.STM0043,99287.STM0215,99287.STM0216,99287.STM0217,99287.STM0218,99287.STM0447,99287.STM0981,99287.STM1191,99287.STM1334,99287.STM1335,99287.STM1336,99287.STM2224,99287.STM2673,99287.STM2674,99287.STM2675,99287.STM2676,99287.STM3209,99287.STM3283,99287.STM3284,99287.STM3286,99287.STM3303,99287.STM3304,99287.STM3344,99287.STM3345,99287.STM3414,99287.STM3416,99287.STM3417,99287.STM3418,99287.S…	rpsT,map,rpsB,tsf,pyrH,tig,rpsA,rpmF,infC,rpmI,rplT,rplY,rplS,trmD,rimM,rpsP,rpsU,rpsO,truB,infB,rpmA,rplU,rpsI,rplM,rplQ,rpsD,rpsK,rpsM,rpmJ,rplO,rpsE,rplR,rplF,rpsH,rpsN,rplE,rplX,rplN,rpsQ,rplP,rpsC,rplV,rpsS,rplB,rplW,rplD,rplC,rpsJ,rpmG,rpmB,rpmE,rplK,rplA,rplJ,rplL,rpoB,rpsF,rpsR,rplI,prfC
STRING clusters	CL:90	Ribosome	54	63	0.73	1.92	8.19e-16	99287.STM0043,99287.STM0216,99287.STM0447,99287.STM0981,99287.STM1191,99287.STM1334,99287.STM1335,99287.STM1336,99287.STM2224,99287.STM2673,99287.STM2674,99287.STM2675,99287.STM2676,99287.STM3209,99287.STM3283,99287.STM3303,99287.STM3304,99287.STM3344,99287.STM3345,99287.STM3414,99287.STM3416,99287.STM3417,99287.STM3418,99287.STM3419,99287.STM3421,99287.STM3423,99287.STM3424,99287.STM3425,99287.S…	rpsT,rpsB,tig,rpsA,rpmF,infC,rpmI,rplT,rplY,rplS,trmD,rimM,rpsP,rpsU,rpsO,rpmA,rplU,rpsI,rplM,rplQ,rpsD,rpsK,rpsM,rpmJ,rplO,rpsE,rplR,rplF,rpsH,rpsN,rplE,rplX,rplN,rpsQ,rplP,rpsC,rplV,rpsS,rplB,rplW,rplD,rplC,rpsJ,rpmG,rpmB,rpmE,rplK,rplA,rplJ,rplL,rpoB,rpsF,rpsR,rplI
STRING clusters	CL:93	Ribosome	52	58	0.75	1.97	8.58e-16	99287.STM0043,99287.STM0216,99287.STM0981,99287.STM1191,99287.STM1334,99287.STM1335,99287.STM1336,99287.STM2224,99287.STM2673,99287.STM2674,99287.STM2675,99287.STM2676,99287.STM3209,99287.STM3283,99287.STM3303,99287.STM3304,99287.STM3344,99287.STM3345,99287.STM3414,99287.STM3416,99287.STM3417,99287.STM3418,99287.STM3419,99287.STM3421,99287.STM3423,99287.STM3424,99287.STM3425,99287.STM3426,99287.S…	rpsT,rpsB,rpsA,rpmF,infC,rpmI,rplT,rplY,rplS,trmD,rimM,rpsP,rpsU,rpsO,rpmA,rplU,rpsI,rplM,rplQ,rpsD,rpsK,rpsM,rpmJ,rplO,rpsE,rplR,rplF,rpsH,rpsN,rplE,rplX,rplN,rpsQ,rplP,rpsC,rplV,rpsS,rplB,rplW,rplD,rplC,rpsJ,rpmG,rpmB,rplK,rplA,rplJ,rplL,rpoB,rpsF,rpsR,rplI
STRING clusters	CL:95	Ribosome	48	53	0.75	1.9	1.16e-14	99287.STM0043,99287.STM0216,99287.STM0981,99287.STM1191,99287.STM1334,99287.STM1335,99287.STM1336,99287.STM2224,99287.STM3209,99287.STM3283,99287.STM3303,99287.STM3304,99287.STM3344,99287.STM3345,99287.STM3414,99287.STM3416,99287.STM3417,99287.STM3418,99287.STM3419,99287.STM3421,99287.STM3423,99287.STM3424,99287.STM3425,99287.STM3426,99287.STM3427,99287.STM3428,99287.STM3429,99287.STM3430,99287.S…	rpsT,rpsB,rpsA,rpmF,infC,rpmI,rplT,rplY,rpsU,rpsO,rpmA,rplU,rpsI,rplM,rplQ,rpsD,rpsK,rpsM,rpmJ,rplO,rpsE,rplR,rplF,rpsH,rpsN,rplE,rplX,rplN,rpsQ,rplP,rpsC,rplV,rpsS,rplB,rplW,rplD,rplC,rpsJ,rpmG,rpmB,rplK,rplA,rplJ,rplL,rpoB,rpsF,rpsR,rplI
STRING clusters	CL:97	Ribosome	43	48	0.75	1.77	5.63e-13	99287.STM0043,99287.STM0216,99287.STM0981,99287.STM3209,99287.STM3283,99287.STM3303,99287.STM3304,99287.STM3344,99287.STM3345,99287.STM3414,99287.STM3416,99287.STM3417,99287.STM3418,99287.STM3419,99287.STM3421,99287.STM3423,99287.STM3424,99287.STM3425,99287.STM3426,99287.STM3427,99287.STM3428,99287.STM3429,99287.STM3430,99287.STM3431,99287.STM3433,99287.STM3434,99287.STM3435,99287.STM3436,99287.S…	rpsT,rpsB,rpsA,rpsU,rpsO,rpmA,rplU,rpsI,rplM,rplQ,rpsD,rpsK,rpsM,rpmJ,rplO,rpsE,rplR,rplF,rpsH,rpsN,rplE,rplX,rplN,rpsQ,rplP,rpsC,rplV,rpsS,rplB,rplW,rplD,rplC,rpsJ,rpmG,rpmB,rplK,rplA,rplJ,rplL,rpoB,rpsF,rpsR,rplI
STRING clusters	CL:98	Ribosomal subunit	35	40	0.74	1.52	2.82e-10	99287.STM0216,99287.STM0981,99287.STM3283,99287.STM3345,99287.STM3414,99287.STM3416,99287.STM3417,99287.STM3418,99287.STM3419,99287.STM3421,99287.STM3423,99287.STM3424,99287.STM3425,99287.STM3426,99287.STM3428,99287.STM3429,99287.STM3430,99287.STM3431,99287.STM3433,99287.STM3434,99287.STM3435,99287.STM3436,99287.STM3437,99287.STM3438,99287.STM3439,99287.STM3440,99287.STM3441,99287.STM4149,99287.S…	rpsB,rpsA,rpsO,rplM,rplQ,rpsD,rpsK,rpsM,rpmJ,rplO,rpsE,rplR,rplF,rpsH,rplE,rplX,rplN,rpsQ,rplP,rpsC,rplV,rpsS,rplB,rplW,rplD,rplC,rpsJ,rplK,rplA,rplJ,rplL,rpoB,rpsF,rpsR,rplI
STRING clusters	CL:3213	Mixed, incl. Iron ion transport, and Biosynthesis of siderophore group nonribosomal peptides	31	36	0.73	1.38	6.04e-09	99287.STM0192,99287.STM0193,99287.STM0194,99287.STM0363,99287.STM0364,99287.STM0584,99287.STM0585,99287.STM0586,99287.STM0587,99287.STM0588,99287.STM0590,99287.STM0591,99287.STM0592,99287.STM0595,99287.STM0596,99287.STM0597,99287.STM0598,99287.STM0599,99287.STM0770,99287.STM0771,99287.STM1204,99287.STM1586,99287.STM1737,99287.STM2773,99287.STM2774,99287.STM2775,99287.STM2776,99287.STM2777,99287.S…	fhuC,fhuD,fhuB,STM0363,foxA,entD,fepA,fes,ybdZ,entF,fepC,fepG,fepD,entC,entE,entB,entA,ybdB,STM0770,STM0771,fhuE,yncE,tonB,iroB,iroC,iroD,iroE,iroN,exbD,exbB,fhuF
STRING clusters	CL:100	Ribosomal subunit	29	32	0.75	1.38	1.03e-08	99287.STM0216,99287.STM3283,99287.STM3345,99287.STM3414,99287.STM3416,99287.STM3418,99287.STM3421,99287.STM3424,99287.STM3426,99287.STM3428,99287.STM3429,99287.STM3430,99287.STM3431,99287.STM3433,99287.STM3434,99287.STM3435,99287.STM3436,99287.STM3437,99287.STM3438,99287.STM3439,99287.STM3440,99287.STM3441,99287.STM4149,99287.STM4150,99287.STM4151,99287.STM4152,99287.STM4391,99287.STM4393,99287.S…	rpsB,rpsO,rplM,rplQ,rpsD,rpsM,rplO,rplR,rpsH,rplE,rplX,rplN,rpsQ,rplP,rpsC,rplV,rpsS,rplB,rplW,rplD,rplC,rpsJ,rplK,rplA,rplJ,rplL,rpsF,rpsR,rplI
STRING clusters	CL:3212	Mixed, incl. Iron ion transport, and Biosynthesis of siderophore group nonribosomal peptides	33	47	0.64	1.18	5.62e-08	99287.STM0192,99287.STM0193,99287.STM0194,99287.STM0363,99287.STM0364,99287.STM0584,99287.STM0585,99287.STM0586,99287.STM0587,99287.STM0588,99287.STM0590,99287.STM0591,99287.STM0592,99287.STM0595,99287.STM0596,99287.STM0597,99287.STM0598,99287.STM0599,99287.STM0770,99287.STM0771,99287.STM1204,99287.STM1586,99287.STM1737,99287.STM2773,99287.STM2774,99287.STM2775,99287.STM2776,99287.STM2777,99287.S…	fhuC,fhuD,fhuB,STM0363,foxA,entD,fepA,fes,ybdZ,entF,fepC,fepG,fepD,entC,entE,entB,entA,ybdB,STM0770,STM0771,fhuE,yncE,tonB,iroB,iroC,iroD,iroE,iroN,exbD,exbB,trmA,murI,fhuF
STRING clusters	CL:3211	Mixed, incl. Transition metal ion transport, and Biosynthesis of siderophore group nonribosomal peptides	44	84	0.51	1.02	9.66e-08	99287.STM0192,99287.STM0193,99287.STM0194,99287.STM0363,99287.STM0364,99287.STM0498,99287.STM0584,99287.STM0585,99287.STM0586,99287.STM0587,99287.STM0588,99287.STM0590,99287.STM0591,99287.STM0592,99287.STM0595,99287.STM0596,99287.STM0597,99287.STM0598,99287.STM0599,99287.STM0770,99287.STM0771,99287.STM1204,99287.STM1586,99287.STM1737,99287.STM1891,99287.STM2773,99287.STM2774,99287.STM2775,99287.S…	fhuC,fhuD,fhuB,STM0363,foxA,copA,entD,fepA,fes,ybdZ,entF,fepC,fepG,fepD,entC,entE,entB,entA,ybdB,STM0770,STM0771,fhuE,yncE,tonB,znuA,iroB,iroC,iroD,iroE,iroN,sitA,sitB,sitC,sitD,exbD,exbB,yqjH,yqjI,feoA,feoB,yhgG,trmA,murI,fhuF
STRING clusters	CL:3210	Mixed, incl. Transition metal ion transport, and Biosynthesis of siderophore group nonribosomal peptides	48	106	0.45	0.89	6.62e-07	99287.STM0192,99287.STM0193,99287.STM0194,99287.STM0363,99287.STM0364,99287.STM0498,99287.STM0584,99287.STM0585,99287.STM0586,99287.STM0587,99287.STM0588,99287.STM0590,99287.STM0591,99287.STM0592,99287.STM0595,99287.STM0596,99287.STM0597,99287.STM0598,99287.STM0599,99287.STM0770,99287.STM0771,99287.STM1204,99287.STM1266,99287.STM1586,99287.STM1737,99287.STM1891,99287.STM2773,99287.STM2774,99287.S…	fhuC,fhuD,fhuB,STM0363,foxA,copA,entD,fepA,fes,ybdZ,entF,fepC,fepG,fepD,entC,entE,entB,entA,ybdB,STM0770,STM0771,fhuE,STM1266,yncE,tonB,znuA,iroB,iroC,iroD,iroE,iroN,sitA,sitB,sitC,sitD,exbD,exbB,yqjH,yqjI,feoA,feoB,yhgG,trmA,murI,STM4506,STM4549,fhuF,STM4552
STRING clusters	CL:3214	Iron ion transport, and Biosynthesis of siderophore group nonribosomal peptides	24	28	0.73	1.14	6.77e-07	99287.STM0584,99287.STM0585,99287.STM0586,99287.STM0587,99287.STM0588,99287.STM0590,99287.STM0591,99287.STM0592,99287.STM0595,99287.STM0596,99287.STM0597,99287.STM0598,99287.STM0599,99287.STM1204,99287.STM1586,99287.STM1737,99287.STM2773,99287.STM2774,99287.STM2775,99287.STM2776,99287.STM2777,99287.STM3158,99287.STM3159,99287.STM4550	entD,fepA,fes,ybdZ,entF,fepC,fepG,fepD,entC,entE,entB,entA,ybdB,fhuE,yncE,tonB,iroB,iroC,iroD,iroE,iroN,exbD,exbB,fhuF
STRING clusters	CL:101	Ribosomal subunit	21	24	0.74	1.04	4.15e-06	99287.STM0216,99287.STM3283,99287.STM3345,99287.STM3414,99287.STM3416,99287.STM3418,99287.STM3424,99287.STM3426,99287.STM3428,99287.STM3429,99287.STM3430,99287.STM3431,99287.STM3433,99287.STM3434,99287.STM3435,99287.STM3436,99287.STM3437,99287.STM3438,99287.STM3439,99287.STM3441,99287.STM4393	rpsB,rpsO,rplM,rplQ,rpsD,rpsM,rplR,rpsH,rplE,rplX,rplN,rpsQ,rplP,rpsC,rplV,rpsS,rplB,rplW,rplD,rpsJ,rpsR
STRING clusters	CL:3215	Biosynthesis of siderophore group nonribosomal peptides, and Iron ion transport	19	22	0.73	0.95	1.89e-05	99287.STM0584,99287.STM0585,99287.STM0586,99287.STM0587,99287.STM0588,99287.STM0590,99287.STM0591,99287.STM0592,99287.STM0595,99287.STM0596,99287.STM0597,99287.STM0598,99287.STM0599,99287.STM1204,99287.STM2773,99287.STM2774,99287.STM2775,99287.STM2776,99287.STM2777	entD,fepA,fes,ybdZ,entF,fepC,fepG,fepD,entC,entE,entB,entA,ybdB,fhuE,iroB,iroC,iroD,iroE,iroN
STRING clusters	CL:5089	Flagellar assembly, and Bacterial chemotaxis	28	52	0.53	0.77	4.78e-05	99287.STM1171,99287.STM1172,99287.STM1183,99287.STM1184,99287.STM1798,99287.STM1913,99287.STM1915,99287.STM1916,99287.STM1917,99287.STM1918,99287.STM1919,99287.STM1920,99287.STM1921,99287.STM1922,99287.STM1923,99287.STM1955,99287.STM1956,99287.STM1960,99287.STM1961,99287.STM1962,99287.STM1969,99287.STM1972,99287.STM1974,99287.STM1976,99287.STM1981,99287.STM2314,99287.STM3577,99287.STM4533	flgN,flgM,flgK,flgL,ycgR,flhA,cheZ,cheY,cheB,cheR,cheM,cheW,cheA,motB,motA,fliZ,fliA,fliD,fliS,fliT,fliF,fliI,fliK,fliM,fliR,STM2314,tcp,tsr
STRING clusters	CL:5087	Flagellar assembly, and Bacterial chemotaxis	29	57	0.5	0.74	7.15e-05	99287.STM1171,99287.STM1172,99287.STM1183,99287.STM1184,99287.STM1798,99287.STM1913,99287.STM1915,99287.STM1916,99287.STM1917,99287.STM1918,99287.STM1919,99287.STM1920,99287.STM1921,99287.STM1922,99287.STM1923,99287.STM1925,99287.STM1955,99287.STM1956,99287.STM1960,99287.STM1961,99287.STM1962,99287.STM1969,99287.STM1972,99287.STM1974,99287.STM1976,99287.STM1981,99287.STM2314,99287.STM3577,99287.S…	flgN,flgM,flgK,flgL,ycgR,flhA,cheZ,cheY,cheB,cheR,cheM,cheW,cheA,motB,motA,flhD,fliZ,fliA,fliD,fliS,fliT,fliF,fliI,fliK,fliM,fliR,STM2314,tcp,tsr
STRING clusters	CL:3691	Mixed, incl. Protein maturation, and NADH dehydrogenase (ubiquinone) activity	16	18	0.74	0.83	0.00011	99287.STM2842,99287.STM2843,99287.STM2844,99287.STM2845,99287.STM2847,99287.STM2848,99287.STM2849,99287.STM2850,99287.STM2851,99287.STM2852,99287.STM2853,99287.STM2854,99287.STM2855,99287.STM2857,99287.STM2858,99287.STM4285	hypF,hydN,STM2844,hycI,hycG,hycF,hycE,hycD,hycC,hycB,hycA,hypA,hypB,hypD,hypE,fdhF
STRING clusters	CL:4023	Hydrogen sulfide metabolic process, and Sulfate transport	12	12	0.8	0.69	0.00087	99287.STM2440,99287.STM2441,99287.STM2442,99287.STM2443,99287.STM2444,99287.STM2933,99287.STM2934,99287.STM2935,99287.STM2946,99287.STM2947,99287.STM2948,99287.STM4063	cysM,cysA,cysW,cysU,cysP,cysC,cysN,cysD,cysH,cysI,cysJ,sbp
STRING clusters	CL:3217	Biosynthesis of siderophore group nonribosomal peptides, and Enterobactin transport	13	15	0.73	0.66	0.0011	99287.STM0584,99287.STM0585,99287.STM0586,99287.STM0587,99287.STM0588,99287.STM0590,99287.STM0591,99287.STM0592,99287.STM0595,99287.STM0596,99287.STM0597,99287.STM0598,99287.STM0599	entD,fepA,fes,ybdZ,entF,fepC,fepG,fepD,entC,entE,entB,entA,ybdB
STRING clusters	CL:5085	Flagellar assembly, and EAL domain superfamily	31	77	0.4	0.54	0.0012	99287.STM1171,99287.STM1172,99287.STM1183,99287.STM1184,99287.STM1697,99287.STM1798,99287.STM1913,99287.STM1915,99287.STM1916,99287.STM1917,99287.STM1918,99287.STM1919,99287.STM1920,99287.STM1921,99287.STM1922,99287.STM1923,99287.STM1925,99287.STM1955,99287.STM1956,99287.STM1960,99287.STM1961,99287.STM1962,99287.STM1969,99287.STM1972,99287.STM1974,99287.STM1976,99287.STM1981,99287.STM2314,99287.S…	flgN,flgM,flgK,flgL,STM1697,ycgR,flhA,cheZ,cheY,cheB,cheR,cheM,cheW,cheA,motB,motA,flhD,fliZ,fliA,fliD,fliS,fliT,fliF,fliI,fliK,fliM,fliR,STM2314,tcp,yhjH,tsr
STRING clusters	CL:1815	Cellular amino acid biosynthetic process, and Ribonucleoside monophosphate biosynthetic process	34	94	0.35	0.48	0.0026	99287.STM0213,99287.STM0322,99287.STM0386,99287.STM0533,99287.STM0978,99287.STM1232,99287.STM1269,99287.STM1299,99287.STM1723,99287.STM1724,99287.STM1725,99287.STM1726,99287.STM1727,99287.STM2071,99287.STM2072,99287.STM2073,99287.STM2074,99287.STM2075,99287.STM2076,99287.STM2077,99287.STM2078,99287.STM2362,99287.STM2363,99287.STM2487,99287.STM2489,99287.STM2555,99287.STM2565,99287.STM3001,99287.S…	dapD,proA,proC,purK,aroA,purB,STM1269,gdhA,trpE,trpD,trpC,trpB,trpA,hisG,hisD,hisC,hisB,hisH,hisA,hisF,hisI,purF,cvpA,purC,dapA,glyA,purG,thyA,gltD,aroB,asd,glnA,tyrB,purA
STRING clusters	CL:4817	Mixed, incl. Polysaccharide biosynthetic process, and Glycosyltransferase 2-like	42	128	0.31	0.47	0.0026	99287.STM0558,99287.STM0559,99287.STM0628,99287.STM0728,99287.STM1444,99287.STM1840,99287.STM2080,99287.STM2082,99287.STM2083,99287.STM2084,99287.STM2087,99287.STM2089,99287.STM2090,99287.STM2091,99287.STM2092,99287.STM2094,99287.STM2095,99287.STM2097,99287.STM2208,99287.STM2296,99287.STM2297,99287.STM2298,99287.STM2299,99287.STM2300,99287.STM2301,99287.STM2303,99287.STM2304,99287.STM2781,99287.S…	yfdH,rfbI,pagP,nei,slyA,yobG,udg,rfbP,rfbK,rfbM,rfbV,rfbJ,rfbH,rfbG,rfbF,rfbC,rfbA,rfbB,STM2208,ais,yfbE,pmrF,yfbG,arnD,pqaB,arnF,pmrD,virK,mig-14,ygiY,yibD,rfaL,rfaK,rfaZ,rfaY,rfaJ,rfaI,rfaB,rfaP,rfaG,rfaQ,wecG
STRING clusters	CL:3209	Mixed, incl. Transition metal ion transport, and Intrinsic component of plasma membrane	55	188	0.26	0.44	0.0028	99287.STM0192,99287.STM0193,99287.STM0194,99287.STM0363,99287.STM0364,99287.STM0482,99287.STM0498,99287.STM0584,99287.STM0585,99287.STM0586,99287.STM0587,99287.STM0588,99287.STM0590,99287.STM0591,99287.STM0592,99287.STM0595,99287.STM0596,99287.STM0597,99287.STM0598,99287.STM0599,99287.STM0770,99287.STM0771,99287.STM1166,99287.STM1204,99287.STM1266,99287.STM1586,99287.STM1737,99287.STM1891,99287.S…	fhuC,fhuD,fhuB,STM0363,foxA,ybaN,copA,entD,fepA,fes,ybdZ,entF,fepC,fepG,fepD,entC,entE,entB,entA,ybdB,STM0770,STM0771,yceL,fhuE,STM1266,yncE,tonB,znuA,yfiK,iroB,iroC,iroD,iroE,iroN,emrR,emrA,emrB,sitA,sitB,sitC,sitD,exbD,exbB,yqjH,yqjI,feoA,feoB,yhgG,trmA,murI,yjcB,STM4506,STM4549,fhuF,STM4552
STRING clusters	CL:3218	Biosynthesis of siderophore group nonribosomal peptides, and Putative esterase	10	10	0.8	0.57	0.0035	99287.STM0584,99287.STM0585,99287.STM0586,99287.STM0587,99287.STM0588,99287.STM0595,99287.STM0596,99287.STM0597,99287.STM0598,99287.STM0599	entD,fepA,fes,ybdZ,entF,entC,entE,entB,entA,ybdB
STRING clusters	CL:5084	Flagellar assembly, and Signal transduction	36	106	0.33	0.44	0.0042	99287.STM0244,99287.STM1171,99287.STM1172,99287.STM1183,99287.STM1184,99287.STM1391,99287.STM1475,99287.STM1697,99287.STM1798,99287.STM1913,99287.STM1915,99287.STM1916,99287.STM1917,99287.STM1918,99287.STM1919,99287.STM1920,99287.STM1921,99287.STM1922,99287.STM1923,99287.STM1925,99287.STM1955,99287.STM1956,99287.STM1960,99287.STM1961,99287.STM1962,99287.STM1969,99287.STM1972,99287.STM1974,99287.S…	rcsF,flgN,flgM,flgK,flgL,ssrB,rstA,STM1697,ycgR,flhA,cheZ,cheY,cheB,cheR,cheM,cheW,cheA,motB,motA,flhD,fliZ,fliA,fliD,fliS,fliT,fliF,fliI,fliK,fliM,fliR,rcsA,STM2314,yrfF,tcp,yhjH,tsr
STRING clusters	CL:3693	Mixed, incl. NADH dehydrogenase (ubiquinone) activity, and NADH dehydrogenase	10	11	0.75	0.53	0.0056	99287.STM2843,99287.STM2845,99287.STM2847,99287.STM2848,99287.STM2849,99287.STM2850,99287.STM2851,99287.STM2852,99287.STM2853,99287.STM4285	hydN,hycI,hycG,hycF,hycE,hycD,hycC,hycB,hycA,fdhF
STRING clusters	CL:4919	Lipopolysaccharide core region metabolic process	10	11	0.75	0.53	0.0056	99287.STM3713,99287.STM3714,99287.STM3715,99287.STM3716,99287.STM3717,99287.STM3718,99287.STM3719,99287.STM3721,99287.STM3722,99287.STM3723	rfaL,rfaK,rfaZ,rfaY,rfaJ,rfaI,rfaB,rfaP,rfaG,rfaQ
STRING clusters	CL:5163	Bacterial chemotaxis	11	14	0.69	0.51	0.0061	99287.STM1915,99287.STM1916,99287.STM1917,99287.STM1918,99287.STM1919,99287.STM1920,99287.STM1921,99287.STM1922,99287.STM1923,99287.STM2314,99287.STM4533	cheZ,cheY,cheB,cheR,cheM,cheW,cheA,motB,motA,STM2314,tsr
STRING clusters	CL:1913	Aromatic amino acid family biosynthetic process, and Lysine biosynthesis	20	45	0.44	0.44	0.008	99287.STM0213,99287.STM0978,99287.STM1269,99287.STM1723,99287.STM1724,99287.STM1725,99287.STM1726,99287.STM1727,99287.STM2071,99287.STM2072,99287.STM2073,99287.STM2074,99287.STM2075,99287.STM2076,99287.STM2077,99287.STM2078,99287.STM2489,99287.STM3486,99287.STM3539,99287.STM4248	dapD,aroA,STM1269,trpE,trpD,trpC,trpB,trpA,hisG,hisD,hisC,hisB,hisH,hisA,hisF,hisI,dapA,aroB,asd,tyrB
STRING clusters	CL:5083	Flagellar assembly, and Signal transduction	38	120	0.3	0.4	0.008	99287.STM0214,99287.STM0244,99287.STM0463,99287.STM1171,99287.STM1172,99287.STM1183,99287.STM1184,99287.STM1391,99287.STM1475,99287.STM1697,99287.STM1798,99287.STM1913,99287.STM1915,99287.STM1916,99287.STM1917,99287.STM1918,99287.STM1919,99287.STM1920,99287.STM1921,99287.STM1922,99287.STM1923,99287.STM1925,99287.STM1955,99287.STM1956,99287.STM1960,99287.STM1961,99287.STM1962,99287.STM1969,99287.S…	glnD,rcsF,amtB,flgN,flgM,flgK,flgL,ssrB,rstA,STM1697,ycgR,flhA,cheZ,cheY,cheB,cheR,cheM,cheW,cheA,motB,motA,flhD,fliZ,fliA,fliD,fliS,fliT,fliF,fliI,fliK,fliM,fliR,rcsA,STM2314,yrfF,tcp,yhjH,tsr
STRING clusters	CL:4021	Sulfur metabolism	13	22	0.57	0.43	0.0117	99287.STM2430,99287.STM2440,99287.STM2441,99287.STM2442,99287.STM2443,99287.STM2444,99287.STM2933,99287.STM2934,99287.STM2935,99287.STM2946,99287.STM2947,99287.STM2948,99287.STM4063	cysK,cysM,cysA,cysW,cysU,cysP,cysC,cysN,cysD,cysH,cysI,cysJ,sbp
STRING clusters	CL:241	Proton channel activity	8	8	0.8	0.45	0.0143	99287.STM3864,99287.STM3865,99287.STM3866,99287.STM3867,99287.STM3868,99287.STM3869,99287.STM3870,99287.STM3871	atpC,atpD,atpG,atpA,atpH,atpF,atpE,atpB
STRING clusters	CL:3638	Mixed, incl. Protein maturation, and Oxidoreductase activity, acting on hydrogen as donor	19	45	0.42	0.38	0.0166	99287.STM2842,99287.STM2843,99287.STM2844,99287.STM2845,99287.STM2847,99287.STM2848,99287.STM2849,99287.STM2850,99287.STM2851,99287.STM2852,99287.STM2853,99287.STM2854,99287.STM2855,99287.STM2857,99287.STM2858,99287.STM3141,99287.STM3142,99287.STM3143,99287.STM4285	hypF,hydN,STM2844,hycI,hycG,hycF,hycE,hycD,hycC,hycB,hycA,hypA,hypB,hypD,hypE,STM3141,STM3142,hybG,fdhF
STRING clusters	CL:4823	O antigen metabolic process	12	20	0.57	0.4	0.0166	99287.STM2080,99287.STM2082,99287.STM2083,99287.STM2084,99287.STM2087,99287.STM2089,99287.STM2090,99287.STM2091,99287.STM2092,99287.STM2094,99287.STM2095,99287.STM2097	udg,rfbP,rfbK,rfbM,rfbV,rfbJ,rfbH,rfbG,rfbF,rfbC,rfbA,rfbB
STRING clusters	CL:130	Cytosolic large ribosomal subunit	8	9	0.74	0.4	0.0223	99287.STM3418,99287.STM3424,99287.STM3428,99287.STM3429,99287.STM3430,99287.STM3433,99287.STM3437,99287.STM3438	rpsM,rplR,rplE,rplX,rplN,rplP,rplB,rplW
STRING clusters	CL:4019	Sulfur metabolism, and Methionine biosynthesis	18	44	0.41	0.34	0.0288	99287.STM0510,99287.STM0511,99287.STM0512,99287.STM2430,99287.STM2440,99287.STM2441,99287.STM2442,99287.STM2443,99287.STM2444,99287.STM2933,99287.STM2934,99287.STM2935,99287.STM2946,99287.STM2947,99287.STM2948,99287.STM3090,99287.STM4063,99287.STM4188	sfbA,sfbB,sfbC,cysK,cysM,cysA,cysW,cysU,cysP,cysC,cysN,cysD,cysH,cysI,cysJ,metK,sbp,metH
STRING clusters	CL:4026	Hydrogen sulfide metabolic process	7	7	0.8	0.38	0.0289	99287.STM2441,99287.STM2933,99287.STM2934,99287.STM2935,99287.STM2946,99287.STM2947,99287.STM2948	cysA,cysC,cysN,cysD,cysH,cysI,cysJ
STRING clusters	CL:5167	Chemotaxis	7	7	0.8	0.38	0.0289	99287.STM1915,99287.STM1916,99287.STM1917,99287.STM1918,99287.STM1920,99287.STM1921,99287.STM4533	cheZ,cheY,cheB,cheR,cheW,cheA,tsr
STRING clusters	CL:103	Small ribosomal subunit, and Transcription termination	8	10	0.7	0.36	0.0325	99287.STM0216,99287.STM3345,99287.STM3416,99287.STM3431,99287.STM3434,99287.STM3435,99287.STM3439,99287.STM4393	rpsB,rplM,rpsD,rpsQ,rpsC,rplV,rplD,rpsR
STRING clusters	CL:4820	Polysaccharide biosynthetic process, and Glycosyltransferase subfamily 4-like, N-terminal domain	23	66	0.34	0.31	0.0351	99287.STM2080,99287.STM2082,99287.STM2083,99287.STM2084,99287.STM2087,99287.STM2089,99287.STM2090,99287.STM2091,99287.STM2092,99287.STM2094,99287.STM2095,99287.STM2097,99287.STM3713,99287.STM3714,99287.STM3715,99287.STM3716,99287.STM3717,99287.STM3718,99287.STM3719,99287.STM3721,99287.STM3722,99287.STM3723,99287.STM3929	udg,rfbP,rfbK,rfbM,rfbV,rfbJ,rfbH,rfbG,rfbF,rfbC,rfbA,rfbB,rfaL,rfaK,rfaZ,rfaY,rfaJ,rfaI,rfaB,rfaP,rfaG,rfaQ,wecG
STRING clusters	CL:1963	Histidine biosynthesis, and Lysine biosynthesis	11	20	0.54	0.33	0.0396	99287.STM0213,99287.STM2071,99287.STM2072,99287.STM2073,99287.STM2074,99287.STM2075,99287.STM2076,99287.STM2077,99287.STM2078,99287.STM2489,99287.STM3539	dapD,hisG,hisD,hisC,hisB,hisH,hisA,hisF,hisI,dapA,asd
STRING clusters	CL:4818	Polysaccharide biosynthetic process, and Glycosyl transferase family 2	27	85	0.3	0.29	0.0426	99287.STM0558,99287.STM0559,99287.STM0728,99287.STM2080,99287.STM2082,99287.STM2083,99287.STM2084,99287.STM2087,99287.STM2089,99287.STM2090,99287.STM2091,99287.STM2092,99287.STM2094,99287.STM2095,99287.STM2097,99287.STM2208,99287.STM3713,99287.STM3714,99287.STM3715,99287.STM3716,99287.STM3717,99287.STM3718,99287.STM3719,99287.STM3721,99287.STM3722,99287.STM3723,99287.STM3929	yfdH,rfbI,nei,udg,rfbP,rfbK,rfbM,rfbV,rfbJ,rfbH,rfbG,rfbF,rfbC,rfbA,rfbB,STM2208,rfaL,rfaK,rfaZ,rfaY,rfaJ,rfaI,rfaB,rfaP,rfaG,rfaQ,wecG
STRING clusters	CL:5143	Bacterial-type flagellum hook, and Bacterial flagellum biogenesis	7	8	0.74	0.34	0.0426	99287.STM1171,99287.STM1172,99287.STM1183,99287.STM1184,99287.STM1960,99287.STM1961,99287.STM1962	flgN,flgM,flgK,flgL,fliD,fliS,fliT
KEGG	stm03010	Ribosome	50	56	0.75	1.91	6.42e-15	99287.STM0043,99287.STM0216,99287.STM0981,99287.STM1191,99287.STM1335,99287.STM1336,99287.STM2224,99287.STM2673,99287.STM2676,99287.STM3209,99287.STM3283,99287.STM3303,99287.STM3304,99287.STM3344,99287.STM3345,99287.STM3414,99287.STM3416,99287.STM3417,99287.STM3418,99287.STM3419,99287.STM3421,99287.STM3423,99287.STM3424,99287.STM3425,99287.STM3426,99287.STM3427,99287.STM3428,99287.STM3429,99287.S…	rpsT,rpsB,rpsA,rpmF,rpmI,rplT,rplY,rplS,rpsP,rpsU,rpsO,rpmA,rplU,rpsI,rplM,rplQ,rpsD,rpsK,rpsM,rpmJ,rplO,rpsE,rplR,rplF,rpsH,rpsN,rplE,rplX,rplN,rpsQ,rplP,rpsC,rplV,rpsS,rplB,rplW,rplD,rplC,rpsJ,rpmG,rpmB,rpmH,rpmE,rplK,rplA,rplJ,rplL,rpsF,rpsR,rplI
KEGG	stm01230	Biosynthesis of amino acids	47	129	0.36	0.61	0.00018	99287.STM0007,99287.STM0110,99287.STM0116,99287.STM0207,99287.STM0213,99287.STM0322,99287.STM0386,99287.STM0772,99287.STM0977,99287.STM0978,99287.STM0998,99287.STM1238,99287.STM1269,99287.STM1290,99287.STM1723,99287.STM1724,99287.STM1725,99287.STM1726,99287.STM1727,99287.STM1780,99287.STM1888,99287.STM2071,99287.STM2072,99287.STM2073,99287.STM2074,99287.STM2075,99287.STM2076,99287.STM2077,99287.S…	talB,leuD,ilvI,pfs,dapD,proA,proC,gpmA,serC,aroA,aspC,icdA,STM1269,gapA,trpE,trpD,trpC,trpB,trpA,prsA,pykA,hisG,hisD,hisC,hisB,hisH,hisA,hisF,hisI,cysK,cysM,dapA,glyA,eno,serA,fba,tktA,metK,gltD,rpe,aroB,asd,ilvC,glnA,tpiA,metH,tyrB
KEGG	stm02030	Bacterial chemotaxis	14	23	0.58	0.46	0.0087	99287.STM1915,99287.STM1916,99287.STM1917,99287.STM1918,99287.STM1919,99287.STM1920,99287.STM1921,99287.STM1922,99287.STM1923,99287.STM1976,99287.STM2314,99287.STM3216,99287.STM3577,99287.STM4533	cheZ,cheY,cheB,cheR,cheM,cheW,cheA,motB,motA,fliM,STM2314,STM3216,tcp,tsr
KEGG	stm02040	Flagellar assembly	18	38	0.47	0.43	0.0095	99287.STM1171,99287.STM1172,99287.STM1183,99287.STM1184,99287.STM1913,99287.STM1922,99287.STM1923,99287.STM1925,99287.STM1956,99287.STM1960,99287.STM1961,99287.STM1962,99287.STM1969,99287.STM1972,99287.STM1974,99287.STM1976,99287.STM1981,99287.STM2771	flgN,flgM,flgK,flgL,flhA,motB,motA,flhD,fliA,fliD,fliS,fliT,fliF,fliI,fliK,fliM,fliR,fljB
KEGG	stm01110	Biosynthesis of secondary metabolites	84	352	0.17	0.34	0.0131	99287.STM0007,99287.STM0110,99287.STM0116,99287.STM0152,99287.STM0153,99287.STM0154,99287.STM0181,99287.STM0221,99287.STM0322,99287.STM0386,99287.STM0533,99287.STM0584,99287.STM0588,99287.STM0595,99287.STM0596,99287.STM0597,99287.STM0598,99287.STM0772,99287.STM0847,99287.STM0977,99287.STM0978,99287.STM0998,99287.STM1135,99287.STM1192,99287.STM1194,99287.STM1232,99287.STM1238,99287.STM1269,99287.S…	talB,leuD,ilvI,aceE,aceF,lpdA,panC,uppS,proA,proC,purK,entD,entF,entC,entE,entB,entA,gpmA,ybiK,serC,aroA,aspC,ycdW,plsX,fabD,purB,icdA,STM1269,yeaD,gapA,menI,manA,fabI,trpE,trpD,trpC,trpB,trpA,adhE,ipk,prsA,pykA,hisG,hisD,hisC,hisB,hisH,hisA,hisF,hisI,gnd,rfbK,rfbM,rfbC,rfbA,rfbB,purF,cysK,purC,dapA,suhB,glyA,purG,iacP,ispD,cysN,cysD,eno,serA,fba,tktA,metK,gltD,accB,accC,gph,rpe,aroB,asd,ilvC,tpi…
KEGG	stm00340	Histidine metabolism	8	11	0.66	0.35	0.0358	99287.STM2071,99287.STM2072,99287.STM2073,99287.STM2074,99287.STM2075,99287.STM2076,99287.STM2077,99287.STM2078	hisG,hisD,hisC,hisB,hisH,hisA,hisF,hisI
KEGG	stm00540	Lipopolysaccharide biosynthesis	16	38	0.42	0.32	0.0358	99287.STM0226,99287.STM0229,99287.STM0628,99287.STM1772,99287.STM2301,99287.STM3315,99287.STM3713,99287.STM3714,99287.STM3715,99287.STM3716,99287.STM3717,99287.STM3718,99287.STM3719,99287.STM3721,99287.STM3722,99287.STM3723	lpxD,lpxB,pagP,kdsA,pqaB,yrbH,rfaL,rfaK,rfaZ,rfaY,rfaJ,rfaI,rfaB,rfaP,rfaG,rfaQ
KEGG	stm01053	Biosynthesis of siderophore group nonribosomal peptides	7	8	0.74	0.35	0.0358	99287.STM0584,99287.STM0588,99287.STM0595,99287.STM0596,99287.STM0597,99287.STM0598,99287.STM0599	entD,entF,entC,entE,entB,entA,ybdB
COMPARTMENTS	GOCC:0005840	Ribosome	51	60	0.72	1.81	3.59e-14	99287.STM0043,99287.STM0216,99287.STM0981,99287.STM1191,99287.STM1335,99287.STM1336,99287.STM1565,99287.STM2224,99287.STM2673,99287.STM2676,99287.STM3209,99287.STM3283,99287.STM3303,99287.STM3304,99287.STM3344,99287.STM3345,99287.STM3414,99287.STM3416,99287.STM3417,99287.STM3418,99287.STM3419,99287.STM3421,99287.STM3423,99287.STM3424,99287.STM3425,99287.STM3426,99287.STM3427,99287.STM3428,99287.S…	rpsT,rpsB,rpsA,rpmF,rpmI,rplT,rpsV,rplY,rplS,rpsP,rpsU,rpsO,rpmA,rplU,rpsI,rplM,rplQ,rpsD,rpsK,rpsM,rpmJ,rplO,rpsE,rplR,rplF,rpsH,rpsN,rplE,rplX,rplN,rpsQ,rplP,rpsC,rplV,rpsS,rplB,rplW,rplD,rplC,rpsJ,rpmG,rpmB,rpmH,rpmE,rplK,rplA,rplJ,rplL,rpsF,rpsR,rplI
COMPARTMENTS	GOCC:0044391	Ribosomal subunit	46	53	0.73	1.76	3.04e-13	99287.STM0043,99287.STM0216,99287.STM0981,99287.STM1191,99287.STM1335,99287.STM1336,99287.STM1565,99287.STM2224,99287.STM2673,99287.STM2676,99287.STM3283,99287.STM3303,99287.STM3304,99287.STM3344,99287.STM3345,99287.STM3416,99287.STM3417,99287.STM3418,99287.STM3421,99287.STM3423,99287.STM3424,99287.STM3425,99287.STM3426,99287.STM3427,99287.STM3428,99287.STM3429,99287.STM3430,99287.STM3431,99287.S…	rpsT,rpsB,rpsA,rpmF,rpmI,rplT,rpsV,rplY,rplS,rpsP,rpsO,rpmA,rplU,rpsI,rplM,rpsD,rpsK,rpsM,rplO,rpsE,rplR,rplF,rpsH,rpsN,rplE,rplX,rplN,rpsQ,rplP,rpsC,rplV,rpsS,rplB,rplW,rplD,rplC,rpmB,rpmH,rpmE,rplK,rplA,rplJ,rplL,rpsF,rpsR,rplI
COMPARTMENTS	GOCC:1990904	Ribonucleoprotein complex	48	58	0.71	1.72	3.04e-13	99287.STM0043,99287.STM0216,99287.STM0981,99287.STM1191,99287.STM1335,99287.STM1336,99287.STM1565,99287.STM2224,99287.STM2673,99287.STM2676,99287.STM3283,99287.STM3303,99287.STM3304,99287.STM3344,99287.STM3345,99287.STM3416,99287.STM3417,99287.STM3418,99287.STM3421,99287.STM3423,99287.STM3424,99287.STM3425,99287.STM3426,99287.STM3427,99287.STM3428,99287.STM3429,99287.STM3430,99287.STM3431,99287.S…	rpsT,rpsB,rpsA,rpmF,rpmI,rplT,rpsV,rplY,rplS,rpsP,rpsO,rpmA,rplU,rpsI,rplM,rpsD,rpsK,rpsM,rplO,rpsE,rplR,rplF,rpsH,rpsN,rplE,rplX,rplN,rpsQ,rplP,rpsC,rplV,rpsS,rplB,rplW,rplD,rplC,rpmB,rpmH,rnpA,typA,rpmE,rplK,rplA,rplJ,rplL,rpsF,rpsR,rplI
COMPARTMENTS	GOCC:0022626	Cytosolic ribosome	45	53	0.72	1.72	6.29e-13	99287.STM0043,99287.STM0216,99287.STM0981,99287.STM1191,99287.STM1335,99287.STM1336,99287.STM1565,99287.STM2224,99287.STM2673,99287.STM2676,99287.STM3283,99287.STM3303,99287.STM3304,99287.STM3344,99287.STM3345,99287.STM3416,99287.STM3417,99287.STM3418,99287.STM3421,99287.STM3423,99287.STM3424,99287.STM3425,99287.STM3426,99287.STM3427,99287.STM3428,99287.STM3429,99287.STM3430,99287.STM3431,99287.S…	rpsT,rpsB,rpsA,rpmF,rpmI,rplT,rpsV,rplY,rplS,rpsP,rpsO,rpmA,rplU,rpsI,rplM,rpsD,rpsK,rpsM,rplO,rpsE,rplR,rplF,rpsH,rpsN,rplE,rplX,rplN,rpsQ,rplP,rpsC,rplV,rplB,rplW,rplD,rplC,rpmB,rpmH,rpmE,rplK,rplA,rplJ,rplL,rpsF,rpsR,rplI
COMPARTMENTS	GOCC:0043228	Non-membrane-bounded organelle	79	197	0.4	0.99	1.78e-09	99287.STM0043,99287.STM0216,99287.STM0451,99287.STM0481,99287.STM0486,99287.STM0981,99287.STM1184,99287.STM1191,99287.STM1221,99287.STM1335,99287.STM1336,99287.STM1418,99287.STM1453,99287.STM1457,99287.STM1565,99287.STM1643,99287.STM1798,99287.STM1885,99287.STM1922,99287.STM1923,99287.STM1960,99287.STM1969,99287.STM1974,99287.STM1976,99287.STM1981,99287.STM2224,99287.STM2535,99287.STM2673,99287.S…	rpsT,rpsB,hupB,priC,recR,rpsA,flgL,rpmF,cobB,rpmI,rplT,ssaQ,nth,rsxC,rpsV,STM1643,ycgR,edd,motB,motA,fliD,fliF,fliK,fliM,fliR,rplY,sseB-2,rplS,rpsP,fljB,rpsU,yraO,rpsO,infB,rpmA,rplU,rpsI,rplM,fis,rplQ,rpsD,rpsK,rpsM,rpmJ,rplO,rpsE,rplR,rplF,rpsH,rpsN,rplE,rplX,rplN,rpsQ,rplP,rpsC,rplV,rpsS,rplB,rplW,rplD,rplC,rpsJ,rpmG,rpmB,radC,ttk,rpmH,priA,rpmE,rplK,rplA,rplJ,rplL,hupA,rpsF,priB,rpsR,rplI
COMPARTMENTS	GOCC:0043232	Intracellular non-membrane-bounded organelle	68	157	0.43	1.02	2.87e-09	99287.STM0043,99287.STM0216,99287.STM0451,99287.STM0481,99287.STM0486,99287.STM0981,99287.STM1191,99287.STM1221,99287.STM1335,99287.STM1336,99287.STM1453,99287.STM1457,99287.STM1565,99287.STM1643,99287.STM1885,99287.STM2224,99287.STM2535,99287.STM2673,99287.STM2676,99287.STM3209,99287.STM3266,99287.STM3283,99287.STM3286,99287.STM3303,99287.STM3304,99287.STM3344,99287.STM3345,99287.STM3385,99287.S…	rpsT,rpsB,hupB,priC,recR,rpsA,rpmF,cobB,rpmI,rplT,nth,rsxC,rpsV,STM1643,edd,rplY,sseB-2,rplS,rpsP,rpsU,yraO,rpsO,infB,rpmA,rplU,rpsI,rplM,fis,rplQ,rpsD,rpsK,rpsM,rpmJ,rplO,rpsE,rplR,rplF,rpsH,rpsN,rplE,rplX,rplN,rpsQ,rplP,rpsC,rplV,rpsS,rplB,rplW,rplD,rplC,rpsJ,rpmG,rpmB,radC,ttk,rpmH,priA,rpmE,rplK,rplA,rplJ,rplL,hupA,rpsF,priB,rpsR,rplI
COMPARTMENTS	GOCC:0022625	Cytosolic large ribosomal subunit	28	31	0.75	1.35	1.91e-08	99287.STM1191,99287.STM1335,99287.STM1336,99287.STM2224,99287.STM2673,99287.STM3303,99287.STM3304,99287.STM3345,99287.STM3421,99287.STM3424,99287.STM3425,99287.STM3428,99287.STM3429,99287.STM3430,99287.STM3433,99287.STM3435,99287.STM3437,99287.STM3438,99287.STM3439,99287.STM3440,99287.STM3728,99287.STM3839,99287.STM4096,99287.STM4149,99287.STM4150,99287.STM4151,99287.STM4152,99287.STM4394	rpmF,rpmI,rplT,rplY,rplS,rpmA,rplU,rplM,rplO,rplR,rplF,rplE,rplX,rplN,rplP,rplV,rplB,rplW,rplD,rplC,rpmB,rpmH,rpmE,rplK,rplA,rplJ,rplL,rplI
COMPARTMENTS	GOCC:0005829	Cytosol	253	1083	0.16	0.67	1.93e-08	99287.STM0007,99287.STM0043,99287.STM0110,99287.STM0118,99287.STM0130,99287.STM0151,99287.STM0152,99287.STM0154,99287.STM0165,99287.STM0166,99287.STM0181,99287.STM0207,99287.STM0213,99287.STM0215,99287.STM0216,99287.STM0217,99287.STM0218,99287.STM0221,99287.STM0226,99287.STM0272,99287.STM0322,99287.STM0377,99287.STM0386,99287.STM0402,99287.STM0451,99287.STM0483,99287.STM0504,99287.STM0533,99287.S…	talB,rpsT,leuD,fruR,ddlB,pdhR,aceE,lpdA,speD,speE,panC,pfs,dapD,map,rpsB,tsf,pyrH,uppS,lpxD,STM0272,proA,yaiW,proC,STM0402,hupB,apt,ybbN,purK,fimZ,nfnB,ybdZ,entE,entB,entA,ybdB,ahpC,ahpF,lipA,glnS,gpmA,bioF,bioD,rhlE,ybiV(1),grxA,infA,trxB,lrp,pflB,ycaO,serC,aroA,rpsA,ycdW,STM1188,yceD,rpmF,fabH,fabD,ycfX,purB,icdA,STM1263,yeaD,gapA,thrS,rpmI,rplT,menI,ssrB,cfa,pdxH,tyrS,pdxY,manA,speG,ydfZ,STM15…
COMPARTMENTS	GOCC:0110165	Cellular anatomical entity	584	3190	0.06	0.56	6.77e-08	99287.STM0007,99287.STM0043,99287.STM0107,99287.STM0108,99287.STM0110,99287.STM0116,99287.STM0118,99287.STM0126,99287.STM0127,99287.STM0129,99287.STM0130,99287.STM0151,99287.STM0152,99287.STM0153,99287.STM0154,99287.STM0165,99287.STM0166,99287.STM0181,99287.STM0190,99287.STM0192,99287.STM0193,99287.STM0194,99287.STM0207,99287.STM0213,99287.STM0215,99287.STM0216,99287.STM0217,99287.STM0218,99287.S…	talB,rpsT,yabK,tbpA,leuD,ilvI,fruR,murD,ftsW,murC,ddlB,pdhR,aceE,aceF,lpdA,speD,speE,panC,mrcB,fhuC,fhuD,fhuB,pfs,dapD,map,rpsB,tsf,pyrH,uppS,yaeL,yaeT,hlpA,lpxD,fabZ,lpxB,rcsF,STM0272,proA,STM0341,STM0346,STM0363,foxA,sbmA,yaiW,proC,sbcC,STM0402,yajC,secD,secF,ampG,tig,hupB,cypD,amtB,aefA,priC,ybaN,apt,recR,copA,ybbM,ybbN,ybbO,sfbA,sfbB,sfbC,purK,fimI,fimC,fimD,fimH,fimF,fimZ,yfdH,rfbI,ybdG,nfnB…
COMPARTMENTS	GOCC:0005622	Intracellular	361	1752	0.11	0.58	3.12e-07	99287.STM0007,99287.STM0043,99287.STM0110,99287.STM0116,99287.STM0118,99287.STM0126,99287.STM0130,99287.STM0151,99287.STM0152,99287.STM0153,99287.STM0154,99287.STM0165,99287.STM0166,99287.STM0181,99287.STM0207,99287.STM0213,99287.STM0215,99287.STM0216,99287.STM0217,99287.STM0218,99287.STM0221,99287.STM0226,99287.STM0227,99287.STM0229,99287.STM0230,99287.STM0272,99287.STM0322,99287.STM0363,99287.S…	talB,rpsT,leuD,ilvI,fruR,murD,ddlB,pdhR,aceE,aceF,lpdA,speD,speE,panC,pfs,dapD,map,rpsB,tsf,pyrH,uppS,lpxD,fabZ,lpxB,rnhB,STM0272,proA,STM0363,yaiW,proC,STM0402,tig,hupB,priC,apt,recR,ybbN,ybbO,purK,fimZ,nfnB,entD,ybdZ,entF,entC,entE,entB,entA,ybdB,ahpC,ahpF,lipA,glnS,gpmA,bioF,bioD,rhlE,ybiV(1),grxA,infA,trxB,lrp,pflB,ycaO,serC,aroA,rpsA,aspC,uup,ycdW,flgM,STM1188,yceD,rpmF,plsX,fabH,fabD,ycfX,c…
COMPARTMENTS	GOCC:0005737	Cytoplasm	311	1464	0.12	0.59	5.77e-07	99287.STM0007,99287.STM0043,99287.STM0110,99287.STM0116,99287.STM0118,99287.STM0126,99287.STM0130,99287.STM0151,99287.STM0152,99287.STM0153,99287.STM0154,99287.STM0165,99287.STM0166,99287.STM0181,99287.STM0207,99287.STM0213,99287.STM0215,99287.STM0216,99287.STM0217,99287.STM0218,99287.STM0221,99287.STM0226,99287.STM0227,99287.STM0229,99287.STM0272,99287.STM0322,99287.STM0363,99287.STM0377,99287.S…	talB,rpsT,leuD,ilvI,fruR,murD,ddlB,pdhR,aceE,aceF,lpdA,speD,speE,panC,pfs,dapD,map,rpsB,tsf,pyrH,uppS,lpxD,fabZ,lpxB,STM0272,proA,STM0363,yaiW,proC,STM0402,tig,hupB,apt,ybbN,ybbO,purK,fimZ,nfnB,ybdZ,entC,entE,entB,entA,ybdB,ahpC,ahpF,lipA,glnS,gpmA,bioF,bioD,rhlE,ybiV(1),grxA,infA,trxB,lrp,pflB,ycaO,serC,aroA,rpsA,aspC,uup,ycdW,flgM,STM1188,yceD,rpmF,plsX,fabH,fabD,ycfX,purB,icdA,STM1263,yeaD,gap…
COMPARTMENTS	GOCC:0032991	Protein-containing complex	171	733	0.16	0.54	3.43e-05	99287.STM0043,99287.STM0110,99287.STM0116,99287.STM0127,99287.STM0141,99287.STM0152,99287.STM0153,99287.STM0154,99287.STM0192,99287.STM0194,99287.STM0216,99287.STM0217,99287.STM0224,99287.STM0230,99287.STM0402,99287.STM0451,99287.STM0481,99287.STM0511,99287.STM0512,99287.STM0584,99287.STM0588,99287.STM0598,99287.STM0608,99287.STM0609,99287.STM0632,99287.STM0740,99287.STM0956,99287.STM0957,99287.S…	rpsT,leuD,ilvI,ftsW,guaC,aceE,aceF,lpdA,fhuC,fhuB,rpsB,tsf,yaeT,rnhB,STM0402,hupB,priC,sfbB,sfbC,entD,entF,entA,ahpC,ahpF,ybeC,cydA,cydC,cydD,trxB,rpsA,ompF,csgF,csgE,rpmF,ycfU,ycfW,potC,rpmI,rplT,ssaN,ydgT,speG,rpsV,fabI,trpE,trpD,ychN,kdsA,prsA,ftsI-2,pykA,ruvC,cheR,fliA,fliI,rcsA,hisH,rfbF,rplY,nrdA,nrdB,yfbG,cysK,cysM,cysA,cysW,cysU,nlpB,hscA,hscB,yfiO,rplS,rpsP,iroC,nrdE,nrdF,proV,proW,hycG,…
COMPARTMENTS	GOCC:0015935	Small ribosomal subunit	18	22	0.71	0.89	3.66e-05	99287.STM0043,99287.STM0216,99287.STM0981,99287.STM1565,99287.STM2676,99287.STM3283,99287.STM3344,99287.STM3416,99287.STM3417,99287.STM3418,99287.STM3423,99287.STM3426,99287.STM3427,99287.STM3431,99287.STM3434,99287.STM3436,99287.STM4391,99287.STM4393	rpsT,rpsB,rpsA,rpsV,rpsP,rpsO,rpsI,rpsD,rpsK,rpsM,rpsE,rpsH,rpsN,rpsQ,rpsC,rpsS,rpsF,rpsR
COMPARTMENTS	GOCC:0022627	Cytosolic small ribosomal subunit	17	21	0.7	0.84	7.4e-05	99287.STM0043,99287.STM0216,99287.STM0981,99287.STM1565,99287.STM2676,99287.STM3283,99287.STM3344,99287.STM3416,99287.STM3417,99287.STM3418,99287.STM3423,99287.STM3426,99287.STM3427,99287.STM3431,99287.STM3434,99287.STM4391,99287.STM4393	rpsT,rpsB,rpsA,rpsV,rpsP,rpsO,rpsI,rpsD,rpsK,rpsM,rpsE,rpsH,rpsN,rpsQ,rpsC,rpsF,rpsR
COMPARTMENTS	GOCC:0043226	Organelle	84	325	0.21	0.46	0.0012	99287.STM0043,99287.STM0216,99287.STM0451,99287.STM0481,99287.STM0486,99287.STM0505,99287.STM0595,99287.STM0981,99287.STM1184,99287.STM1191,99287.STM1221,99287.STM1335,99287.STM1336,99287.STM1418,99287.STM1453,99287.STM1457,99287.STM1565,99287.STM1643,99287.STM1779,99287.STM1798,99287.STM1885,99287.STM1922,99287.STM1923,99287.STM1960,99287.STM1969,99287.STM1974,99287.STM1976,99287.STM1981,99287.S…	rpsT,rpsB,hupB,priC,recR,ybbO,entC,rpsA,flgL,rpmF,cobB,rpmI,rplT,ssaQ,nth,rsxC,rpsV,STM1643,ipk,ycgR,edd,motB,motA,fliD,fliF,fliK,fliM,fliR,nfo,rplY,sseB-2,rplS,rpsP,fljB,rpsU,yraO,rpsO,infB,rpmA,rplU,rpsI,rplM,fis,rplQ,rpsD,rpsK,rpsM,rpmJ,rplO,rpsE,rplR,rplF,rpsH,rpsN,rplE,rplX,rplN,rpsQ,rplP,rpsC,rplV,rpsS,rplB,rplW,rplD,rplC,rpsJ,rfaY,rpmG,rpmB,radC,ttk,rpmH,priA,rpmE,rplK,rplA,rplJ,rplL,hupA,…
COMPARTMENTS	GOCC:0043229	Intracellular organelle	73	284	0.21	0.4	0.0042	99287.STM0043,99287.STM0216,99287.STM0451,99287.STM0481,99287.STM0486,99287.STM0505,99287.STM0595,99287.STM0981,99287.STM1191,99287.STM1221,99287.STM1335,99287.STM1336,99287.STM1453,99287.STM1457,99287.STM1565,99287.STM1643,99287.STM1779,99287.STM1885,99287.STM2203,99287.STM2224,99287.STM2535,99287.STM2673,99287.STM2676,99287.STM3209,99287.STM3266,99287.STM3283,99287.STM3286,99287.STM3303,99287.S…	rpsT,rpsB,hupB,priC,recR,ybbO,entC,rpsA,rpmF,cobB,rpmI,rplT,nth,rsxC,rpsV,STM1643,ipk,edd,nfo,rplY,sseB-2,rplS,rpsP,rpsU,yraO,rpsO,infB,rpmA,rplU,rpsI,rplM,fis,rplQ,rpsD,rpsK,rpsM,rpmJ,rplO,rpsE,rplR,rplF,rpsH,rpsN,rplE,rplX,rplN,rpsQ,rplP,rpsC,rplV,rpsS,rplB,rplW,rplD,rplC,rpsJ,rfaY,rpmG,rpmB,radC,ttk,rpmH,priA,rpmE,rplK,rplA,rplJ,rplL,hupA,rpsF,priB,rpsR,rplI
COMPARTMENTS	GOCC:0045259	Proton-transporting ATP synthase complex	10	12	0.72	0.52	0.0058	99287.STM1415,99287.STM1972,99287.STM3864,99287.STM3865,99287.STM3866,99287.STM3867,99287.STM3868,99287.STM3869,99287.STM3870,99287.STM3871	ssaN,fliI,atpC,atpD,atpG,atpA,atpH,atpF,atpE,atpB
COMPARTMENTS	GOCC:0045261	Proton-transporting ATP synthase complex, catalytic core F(1)	7	8	0.74	0.35	0.036	99287.STM1415,99287.STM1972,99287.STM3864,99287.STM3865,99287.STM3866,99287.STM3867,99287.STM3868	ssaN,fliI,atpC,atpD,atpG,atpA,atpH
UniProt Keywords	KW-0689	Ribosomal protein	50	57	0.74	1.85	2.74e-14	99287.STM0043,99287.STM0216,99287.STM0981,99287.STM1191,99287.STM1335,99287.STM1336,99287.STM2224,99287.STM2673,99287.STM2676,99287.STM3209,99287.STM3283,99287.STM3303,99287.STM3304,99287.STM3344,99287.STM3345,99287.STM3414,99287.STM3416,99287.STM3417,99287.STM3418,99287.STM3419,99287.STM3421,99287.STM3423,99287.STM3424,99287.STM3425,99287.STM3426,99287.STM3427,99287.STM3428,99287.STM3429,99287.S…	rpsT,rpsB,rpsA,rpmF,rpmI,rplT,rplY,rplS,rpsP,rpsU,rpsO,rpmA,rplU,rpsI,rplM,rplQ,rpsD,rpsK,rpsM,rpmJ,rplO,rpsE,rplR,rplF,rpsH,rpsN,rplE,rplX,rplN,rpsQ,rplP,rpsC,rplV,rpsS,rplB,rplW,rplD,rplC,rpsJ,rpmG,rpmB,rpmH,rpmE,rplK,rplA,rplJ,rplL,rpsF,rpsR,rplI
UniProt Keywords	KW-0699	rRNA-binding	35	40	0.74	1.5	4.56e-10	99287.STM0043,99287.STM0953,99287.STM1336,99287.STM2224,99287.STM3283,99287.STM3304,99287.STM3416,99287.STM3417,99287.STM3418,99287.STM3421,99287.STM3423,99287.STM3424,99287.STM3425,99287.STM3426,99287.STM3427,99287.STM3428,99287.STM3429,99287.STM3430,99287.STM3431,99287.STM3433,99287.STM3434,99287.STM3435,99287.STM3436,99287.STM3437,99287.STM3438,99287.STM3439,99287.STM3440,99287.STM4009,99287.S…	rpsT,infA,rplT,rplY,rpsO,rplU,rpsD,rpsK,rpsM,rplO,rpsE,rplR,rplF,rpsH,rpsN,rplE,rplX,rplN,rpsQ,rplP,rpsC,rplV,rpsS,rplB,rplW,rplD,rplC,typA,rpmE,rplK,rplA,rplJ,rpsF,rpsR,rplI
UniProt Keywords	KW-0694	RNA-binding	47	93	0.5	1.01	9.8e-08	99287.STM0043,99287.STM0953,99287.STM0981,99287.STM1333,99287.STM1336,99287.STM1449,99287.STM1702,99287.STM2155,99287.STM2224,99287.STM2827,99287.STM3282,99287.STM3283,99287.STM3298,99287.STM3304,99287.STM3384,99287.STM3416,99287.STM3417,99287.STM3418,99287.STM3421,99287.STM3423,99287.STM3424,99287.STM3425,99287.STM3426,99287.STM3427,99287.STM3428,99287.STM3429,99287.STM3430,99287.STM3431,99287.S…	rpsT,infA,rpsA,thrS,rplT,tyrS,rnb,metG,rplY,alaS,pnp,rpsO,yhbY,rplU,yhdG,rpsD,rpsK,rpsM,rplO,rpsE,rplR,rplF,rpsH,rpsN,rplE,rplX,rplN,rpsQ,rplP,rpsC,rplV,rpsS,rplB,rplW,rplD,rplC,rpmG,spoU,rnpA,typA,rpmE,rplK,rplA,rplJ,rpsF,rpsR,rplI
UniProt Keywords	KW-0448	Lipopolysaccharide biosynthesis	27	57	0.47	0.6	0.00069	99287.STM1772,99287.STM2082,99287.STM2083,99287.STM2084,99287.STM2087,99287.STM2089,99287.STM2090,99287.STM2091,99287.STM2092,99287.STM2094,99287.STM2095,99287.STM2097,99287.STM2297,99287.STM2298,99287.STM2299,99287.STM2300,99287.STM2301,99287.STM2303,99287.STM3315,99287.STM3713,99287.STM3714,99287.STM3715,99287.STM3716,99287.STM3717,99287.STM3718,99287.STM3719,99287.STM3721	kdsA,rfbP,rfbK,rfbM,rfbV,rfbJ,rfbH,rfbG,rfbF,rfbC,rfbA,rfbB,yfbE,pmrF,yfbG,arnD,pqaB,arnF,yrbH,rfaL,rfaK,rfaZ,rfaY,rfaJ,rfaI,rfaB,rfaP
UniProt Keywords	KW-0028	Amino-acid biosynthesis	35	92	0.38	0.52	0.0014	99287.STM0110,99287.STM0116,99287.STM0207,99287.STM0213,99287.STM0322,99287.STM0386,99287.STM0977,99287.STM0978,99287.STM1713,99287.STM1723,99287.STM1724,99287.STM1725,99287.STM1726,99287.STM1727,99287.STM2071,99287.STM2072,99287.STM2073,99287.STM2074,99287.STM2075,99287.STM2076,99287.STM2077,99287.STM2078,99287.STM2429,99287.STM2430,99287.STM2440,99287.STM2489,99287.STM2555,99287.STM2947,99287.S…	leuD,ilvI,pfs,dapD,proA,proC,serC,aroA,cysB,trpE,trpD,trpC,trpB,trpA,hisG,hisD,hisC,hisB,hisH,hisA,hisF,hisI,cysZ,cysK,cysM,dapA,glyA,cysI,cysJ,aroB,asd,ilvC,metH,tyrB,yjgF
UniProt Keywords	KW-0375	Hydrogen ion transport	11	12	0.76	0.56	0.0038	99287.STM1415,99287.STM1923,99287.STM1972,99287.STM3864,99287.STM3865,99287.STM3866,99287.STM3867,99287.STM3868,99287.STM3869,99287.STM3870,99287.STM3871	ssaN,motA,fliI,atpC,atpD,atpG,atpA,atpH,atpF,atpE,atpB
UniProt Keywords	KW-0066	ATP synthesis	10	11	0.75	0.5	0.0074	99287.STM1415,99287.STM1972,99287.STM3864,99287.STM3865,99287.STM3866,99287.STM3867,99287.STM3868,99287.STM3869,99287.STM3870,99287.STM3871	ssaN,fliI,atpC,atpD,atpG,atpA,atpH,atpF,atpE,atpB
UniProt Keywords	KW-0145	Chemotaxis	11	17	0.61	0.38	0.0245	99287.STM1915,99287.STM1916,99287.STM1917,99287.STM1918,99287.STM1919,99287.STM1920,99287.STM1921,99287.STM1922,99287.STM1923,99287.STM1976,99287.STM3577	cheZ,cheY,cheB,cheR,cheM,cheW,cheA,motB,motA,fliM,tcp
UniProt Keywords	KW-0368	Histidine biosynthesis	8	9	0.74	0.38	0.0285	99287.STM2071,99287.STM2072,99287.STM2073,99287.STM2074,99287.STM2075,99287.STM2076,99287.STM2077,99287.STM2078	hisG,hisD,hisC,hisB,hisH,hisA,hisF,hisI
UniProt Keywords	KW-0963	Cytoplasm	112	509	0.14	0.29	0.0285	99287.STM0007,99287.STM0126,99287.STM0129,99287.STM0130,99287.STM0166,99287.STM0181,99287.STM0213,99287.STM0217,99287.STM0218,99287.STM0227,99287.STM0230,99287.STM0322,99287.STM0386,99287.STM0447,99287.STM0483,99287.STM0498,99287.STM0549,99287.STM0599,99287.STM0608,99287.STM0633,99287.STM0686,99287.STM0797,99287.STM0820,99287.STM0937,99287.STM0953,99287.STM0977,99287.STM0978,99287.STM0994,99287.S…	talB,murD,murC,ddlB,speE,panC,dapD,tsf,pyrH,fabZ,rnhB,proA,proC,tig,apt,copA,fimZ,ybdB,ahpC,lipA,glnS,bioD,rhlE,hcp,infA,serC,aroA,mukB,aspC,pipC,ycdW,flgN,flgM,plsX,fabH,cobB,ycfC,gapA,thrS,infC,ssaN,tyrS,manA,rnb,cysB,kdsA,prsA,cspC,aspS,cheZ,cheY,cheB,cheW,cheA,flhD,fliA,fliS,fliT,fliI,hisG,hisB,hisH,hisA,hisF,hisI,metG,yfbR,pta,dapA,hisS,glyA,purG,nadB,trmD,rimM,alaS,iacP,cysH,eno,thyA,lysS,e…
